# Supplementary material for: Effectiveness of a home-based exercise program for improving upper limb function in community-dwelling older people: A pragmatic randomized controlled trial
Source: PLoS One. 2026 Jun 3;21(6):e0348567. doi: 10.1371/journal.pone.0348567 (PMC13232793; doi:10.1371/journal.pone.0348567)
Supplement: S1 Data — (XLSX) [file pone.0348567.s002.xlsx]

## Sheet: Sheet1
group	followupmonths	followupdays	dashbaseline	dashbaseline_code	dash3mth	dash3mth_code	dash6mth	dash6mth_code	dash12mth	dash12mth_code	SF12_phy_0mth	SF12_men_0mth	SF12_phy_3mth	SF12_men_3mth	SF12_phy_6mth	SF12_men_6mth	sf12_phy_12mth	sf12_men_12mth	plan_pa_excl_walk_0mth	plan_pa_incl_walk_0mth	plan_walk_0mth	incidental_walk_0mth	total_walk_0mth	inci_pa_excl_walk_0mth	inci_pa_incl_walk_0mth	total_PA_0mth	plan_pa_excl_walk_3mth	plan_pa_incl_walk_3mth	plan_walk_3mth	incidental_walk_3mth	total_walk_3mth	inci_pa_excl_walk_3mth	inci_pa_incl_walk_3mth	total_PA_3mth	plan_pa_excl_walk_6mth	plan_pa_incl_walk_6mth	plan_walk_6mth	incidental_walk_6mth	total_walk_6mth	inci_pa_excl_walk_6mth	inci_pa_incl_walk_6mth	total_PA_6mth	plan_pa_excl_walk_12mth	plan_pa_incl_walk_12mth	plan_walk_12mth	incidental_walk_12mth	total_walk_12mth	inci_pa_excl_walk_12mth	inci_pa_incl_walk_12mth
1	12	365	0.833333	0	4.16667	0	1.66667	0	0.833333	0	35.67	43.27	48.71	60.15	55.91	55.87	55.25	57.82	1.5	4.88	3.38	3.375	6.75	21	24.375	29.25	1.5	4.88	3.38	0	3.375	21	21	25.875	3	6.38	3.38	0.75	4.125	7.875	8.625	15	6.38	9.75	3.375	3.375	6.75	15.75	19.125
1	12	365	22.5	1	24.1379	1	25	1	16.9643	1	33.49	56.91	36.32	59.61	35.84	57.96	36.32	59.61	0	3.38	3.38	1.688	5.063	15.75	17.438	20.813	0	3.38	3.38	6.75	10.125	13.125	19.875	23.25	0.75	4.13	3.38	3.375	6.75	26.25	29.625	33.75	5.63	9	3.375	3.375	6.75	15.75	19.125
1	6	211	9.48276	0	10.8333	0	7.75862	0			43.47	54.16	43.81	59.99	44.73	53.95			0	6.75	6.75	3.375	10.125	7.875	11.25	18	0.5	7.25	6.75	3.375	10.125	15.75	19.125	26.375	0	6.75	6.75	3	9.75	21	24	30.75
2	12	365	2.5	0	3.33333	0	10	0	5.17241	0	50.41	56.87	52.51	59.25	54.21	55.96	55.91	55.87	0	3.38	3.38	3.375	6.75	26.25	29.625	33	0.75	7.5	6.75	0.75	7.5	15.75	16.5	24	1.5	4.88	3.38	2.625	6	10.5	13.125	18	1.5	4.88	3.375	3.375	6.75	10.5	13.875
2	12	365	3.33333	0	2.67857	0	0.892857	0	1.72414	0	56.89	44.91	52.11	56.77	54.88	52.94	54.91	53.81	1.75	3.44	1.69	3.375	5.063	35.875	39.25	42.688	1.75	3.44	1.69	2.625	4.313	21.875	24.5	27.938	4.38	6.07	1.69	2.625	4.313	21.875	24.5	30.57	0.88	2.57	1.688	5.25	6.938	23.625	28.875
2	12	365	15	1	15.5172	1	15.5172	1	18.9655	1	45.17	51.52	45.17	51.52	44.29	48.73	40.9	56.89	0.75	1.5	0.75	0.375	1.125	23.625	24	25.5	0.25	0.25	0	0.125	0.125	15.75	15.875	16.125	0.75	0.75	0	0.563	0.563	26.25	26.813	27.56	2.63	2.63	0	1.688	1.688	10.5	12.188
1	12	365	5	0	8.03571	0	11.2069	0	10.3448	0	55.94	41.31	55.88	42.61	53.56	40.5	56.06	48.24	0	3.38	3.38	3.375	6.75	70	73.375	76.75	3.25	6.63	3.38	1.5	4.875	45.5	47	53.625	1.88	5.26	3.38	1.5	4.875	37.625	39.125	44.38	0	5.25	5.25	3.375	8.625	26.25	29.625
2	12	365	6.03448	0	3.44828	0	2.58621	0	0	0	38.85	56.5	45.72	50.87	42.36	55.25	48.58	49.77	12.25	12.25	0	0.563	0.563	37.625	38.188	50.438	2.5	2.88	0.38	1.688	2.063	40.25	41.938	44.813	9.13	9.51	0.38	3.375	3.75	37.625	41	50.51	10.89	10.89	0	0	0	40.25	40.25
1	12	365	5.17241	0	1.66667	0	1.72414	0			52.14	40.5	57.12	49	58.08	50.42			0	0	0	1.688	1.688	15.75	17.438	17.438	0	0.13	0.13	0	0.125	23.625	23.625	23.75	0	1.69	1.69	0.563	2.25	13.125	13.688	15.38
2	12	365	0	0	0	0	0	0	0	0	51.67	55.76	53.54	57.91	51.67	55.76	54.21	55.96	0	0	0	0	0	42	42	42	0	0	0	0.75	0.75	26.25	27	27	0	0.75	0.75	0	0.75	42	42	42.75	0.38	1.13	0.75	0	0.75	15.75	15.75
2	7	212	5	0	10.8333	0	7.5	0			47.86	49.72	52.34	54.76	53.92	43.47			0	0.38	0.38	3	3.375	6.125	9.125	9.5	0	1.69	1.69	0.75	2.438	10.5	11.25	12.938	0	0	0	0.375	0.375	15.75	16.125	16.13
2	0	0	6.66667	0							57.35	45.2							0	5.25	5.25	0.375	5.625	42	42.375	47.625
1	7	212	16.3793	1	33.6207	1	27.7778	1			45.26	51.81	36.54	60.44	19.88	52.12			0	0.75	0.75	0.75	1.5	21	21.75	22.5	0	3.38	3.38	0.563	3.938	10.5	11.063	14.438	0	0	0	0	0	2.625	2.625	2.63
2	2	59	3.33333	0							54.05	54.67							0.25	10.75	10.5	13.5	24	56	69.5	80.25
2	12	365	10.3448	0	19.8276	1	13.7931	0	9.48276	0	50.27	57.88	49	58.44	45.49	59.69	45.49	59.69	0	1.69	1.69	0	1.688	6.125	6.125	7.813	0	1.69	1.69	0	1.688	6.125	6.125	7.813	0	1.69	1.69	0	1.688	6.125	6.125	7.81	0	0.56	0.563	0	0.563	23.625	23.625
1	11	334	6.03448	0	1.72414	0	2.5	0	1.72414	0	55.91	55.87	55.91	55.87	43.17	53.14	48.66	58.64	3.13	3.88	0.75	1.688	2.438	26.25	27.938	31.813	3.5	5	1.5	0.375	1.875	13.125	13.5	18.5	0	1.69	1.69	0.125	1.813	15.75	15.875	17.56	13.5	15.19	1.688	0.375	2.063	21	21.375
1	12	365	2.5	0	2.5	0	0.925926	0	1.72414	0	55.91	55.87			55.91	55.87	55.25	57.82	2.5	2.88	0.38	0.375	0.75	21	21.375	24.25	3	3.38	0.38	0.375	0.75	21	21.375	24.75	3	3.75	0.75	0	0.75	21	21	24.75	3	3	0	0	0	21	21
1	12	365	10.1852	0	1.72414	0	0.862069	0	18.75	1	55.19	55.14	55.19	55.14	56.78	53.24	48.05	54.77	0	0.75	0.75	5.25	6	31.5	36.75	37.5	0	0.75	0.75	3.375	4.125	40.25	43.625	44.375	1.88	3.38	1.5	1.688	3.188	56	57.688	61.07	0	3.38	3.375	3.375	6.75	56	59.375
2	12	365	17.5	1	10.3448	0	5.17241	0	12.931	0	43.6	56.3	48.82	57.01	40.9	56.89	43.6	56.3	0.5	0.5	0	0.75	0.75	45.5	46.25	46.75	0.75	1.13	0.38	0.75	1.125	45.5	46.25	47.375	0.5	1.25	0.75	0.375	1.125	56	56.375	57.63	0	0.38	0.375	0	0.375	45.5	45.5
1	12	365	4.16667	0	0.833333	0	6.66667	0	10.8333	0	56.78	53.24	55.91	55.87	51.87	59.64	54.35	50.79	1.5	6.75	5.25	5.25	10.5	45.5	50.75	57.5	0.75	6	5.25	0.75	6	10.5	11.25	17.25	1.88	12.38	10.5	3	13.5	31.5	34.5	46.88	0.76	11.26	10.5	1.5	12	21	22.5
2	11	335	7.5	0	21.2963	1			8.62069	0	46.67	58.79	33.33	63.52			48.66	58.64	3	5.63	2.63	0	2.625	13.125	13.125	18.75	3.75	9	5.25	0	5.25			9									1.5	6.75	5.25	0	5.25	40.25	40.25
1	12	365	7.75862	0	6.03448	0	6.66667	0	7.5	0	52.21	48.88	51.62	54.03	50.14	50.32	51.14	52.39	0	0	0	0.75	0.75	31.5	32.25	32.25	4.88	5.63	0.75	0	0.75	15.75	15.75	21.375	1.5	1.88	0.38	0.75	1.125	15.75	16.5	18.38	3.38	4.13	0.75	1.5	2.25	15.75	17.25
2	12	365	5	0	9.48276	0	9.48276	0	9.48276	0	48.65	57.47	45.92	60.07	45.92	60.07	47.67	58.3	1	2.5	1.5	0.75	2.25	45.5	46.25	48.75	2.5	5.88	3.38	3.375	6.75	26.25	29.625	35.5	1.5	4.5	3	3.375	6.375	45.5	48.875	53.38	2.76	6.14	3.375	1.5	4.875	26.25	27.75
1	9	271	9.48276	0	12.069	0					42.41	38.85	47.99	49.48					0.63	0.63	0	1.688	1.688	31.5	33.188	33.813	1.88	3.38	1.5	2.625	4.125	26.25	28.875	32.25
2	12	362	13.3929	0	8.62069	0	10	0	2.58621	0	45.55	62.37	49.06	61.12	50.14	60.09	52.51	59.25	0	2.63	2.63	1.688	4.313	2.625	4.313	6.938	1.88	4.5	2.63	1.688	4.313	7.875	9.563	14.063	0	2.63	2.63	1.688	4.313	13.125	14.813	17.44	0	2.63	2.625	1.5	4.125	5.25	6.75
1	12	365	10.3448	0	16.3793	1	12.5	0	12.5	0	52.46	56.57	55.91	55.87	48.54	55.67	47.3	58.53	1	1.75	0.75	2.625	3.375	37.625	40.25	42	0	1.5	1.5	2.625	4.125	40.25	42.875	44.375	1	1.38	0.38	2.625	3	40.25	42.875	44.25	0	2.63	2.625	0.75	3.375	37.625	38.375
1	12	365	24.1379	1	25	1	27.5862	1			41.88	47.18	39.45	46.07	41.29	48.43			0	0	0	0.375	0.375	7.875	8.25	8.25	0	0.38	0.38	0	0.375	5.25	5.25	5.625	0	0	0	0	0	11.375	11.375	11.38
1	8	240	3.44828	0							56.55	45.92							1.5	2.25	0.75	2.625	3.375	15.75	18.375	20.625
2	11	332	6.66667	0	11.6667	0	6.03448	0	4.16667	0	57.23	55.93	57.23	55.93	57.23	55.93	56.99	58.8	0	6.75	6.75	6.75	13.5	10.5	17.25	24	0	3.38	3.38	0.75	4.125	15.75	16.5	19.875	0	3.38	3.38	3.375	6.75	13.125	16.5	19.88	0	3.38	3.375	0	3.375	23.625	23.625
2	10	302	2.5	0	0	0	0.833333	0	4.16667	0	55.07	52.18	55.91	55.87	55.36	54.68	54.32	52.82	10	10.75	0.75	1.688	2.438	21	22.688	33.438	8.75	10.44	1.69	1.688	3.375	10.5	12.188	22.625	0	3.38	3.38	3.375	6.75	15.75	19.125	22.5	0	0	0	3	3	10.5	13.5
2	12	365	0	0	0	0	0	0	0	0	55.67	58.74	53.54	57.91	58.15	49.89	55.91	55.87	0	2.63	2.63	0	2.625	13.125	13.125	15.75	0.25	0.63	0.38	1.688	2.063	5.25	6.938	7.563	1	6.25	5.25	1.688	6.938	7.875	9.563	15.81	1.5	2.25	0.75	1.688	2.438	6.125	7.813
1	12	365	0	0	0	0	0	0	1.72414	0	57.2	54.16	56.45	53.65	56.34	56.79	51.98	56.5	0	21	21	21	42	31.5	52.5	73.5	6.75	27.75	21	35	56	42	77	104.75	0.75	11.25	10.5	3.375	13.875	31.5	34.875	46.13	0.38	10.88	10.5	3.375	13.875	15.75	19.125
2	12	365	14.1667	0	7.75862	0	15.1786	1	25	1	54.53	57.09	55.25	57.82	46.82	56.89	46.63	60.48	6.5	6.5	0	1.5	1.5	7.875	9.375	15.875	4.5	6	1.5	0	1.5	11.375	11.375	17.375	4.5	4.5	0	0.125	0.125	6.125	6.25	10.75	4.63	6.13	1.5	0.75	2.25	5.25	6
1	11	332	1.66667	0			2.5	0	0	0	54.21	55.96			55.25	57.82	53.18	57.3	12	12	0	13.5	13.5	31.5	45	57									12	12	0	0.75	0.75	26.25	27	39	12	12	0	0.125	0.125	42	42.125
1	12	365	10.8333	0	34.1667	1	11.6667	0			53.51	51.92	48.63	49.4	49.41	57.36	53.43	56.83	15.25	25.75	10.5	2.625	13.125	5.25	7.875	33.625	4.88	10.13	5.25	1.688	6.938	7.875	9.563	19.688	1.75	7	5.25	1.688	6.938	3.5	5.188	12.19	0	5.25	5.25	3.375	8.625	6.125	9.5
2	12	363	14.6552	0	20.6897	1	17.2414	1			41.34	60.93	41.48	51.76	50.08	51.86			1.75	12.25	10.5	2.625	13.125	10.5	13.125	25.375	0	6.75	6.75	3.375	10.125	6.125	9.5	16.25	0	6.75	6.75	3.375	10.125			10.13
2	12	365	4.16667	0	7.5	0	12.5	0	3.33333	0	55.28	49.11	56.87	47.22	58.19	47.28	54.3	54.2	0	5.25	5.25	1.688	6.938	15.75	17.438	22.688	0	5.25	5.25	0.563	5.813	21	21.563	26.813	9	14.25	5.25	0.563	5.813	10.5	11.063	25.31	0	5.25	5.25	0.563	5.813	13.125	13.688
1	11	333	17.2414	1	21.4286	1	15.5172	1			39.33	51.36	41.18	55.44	38.48	56.03			0	3.38	3.38	1.688	5.063	21	22.688	26.063	0	0.75	0.75	6.75	7.5	10.5	17.25	18	0	1.69	1.69	0.75	2.438	10.5	11.25	12.94
2	12	365	15	1	12.5	0	12.5	0	19.1667	1	47.04	59.41	46.04	48.68	46.2	48.9	32.1	59.07	0	3.38	3.38	3.375	6.75	7.875	11.25	14.625	0.75	4.13	3.38	0.75	4.125	15.75	16.5	20.625	1.5	4.88	3.38	0.375	3.75	10.5	10.875	15.75	0	3.38	3.375	0	3.375	7.875	7.875
2	12	365	3.44828	0	2.58621	0	5.17241	0	10.3448	0	55.19	55.14	52.82	57.18	55.25	57.82	57.43	49.16	0	3.38	3.38	3.375	6.75	10.5	13.875	17.25	2.63	4.13	1.5	1.688	3.188	23.625	25.313	29.438	0	21	21	13.5	34.5	42	55.5	76.5	0.26	13.76	13.5	13.5	27	56	69.5
1	1	27	43.3333	1			43.9655	1			45.89	33.73			46.86	43.44			0	0.75	0.75	2.625	3.375	15.75	18.375	19.125									0	0	0	0.75	0.75	31.5	32.25	32.25
1	12	365	7.5	0	6.03448	0	2.58621	0	2.58621	0	42.62	60.64	46.93	52.29	48.71	60.15	48.71	60.15	3	3	0	0.25	0.25	70	70.25	73.25	0	10	10	10	20	45.5	55.5	65.5	0	10	10	0	10	42	42	52	0	10.5	10.5	1.5	12	40.25	41.75
1	12	365	19.8276	1	8.92857	0	7.75862	0	15.7407	1	55.19	50.19	50.55	53.5	49.08	53.83			1.75	4.38	2.63	1.688	4.313	10.5	12.188	16.563	0.88	6.13	5.25	2.625	7.875	10.5	13.125	19.25	1	6.25	5.25	5.25	10.5	10.5	15.75	22	1.76	7.01	5.25	2.625	7.875	21	23.625
2	12	365	0.833333	0	0.833333	0	0	0	0.833333	0	55.91	55.87	56.34	56.79	55.91	55.87	55.91	55.87	9.5	16.25	6.75	3.375	10.125	31.5	34.875	51.125	15.5	26	10.5	5.25	15.75	70	75.25	101.25	13.5	20.25	6.75	3.375	10.125	21	24.375	44.63	6.75	13.5	6.75	6.75	13.5	70	76.75
2	12	365	2.5	0	6.89655	0	0.833333	0	3.33333	0	44.36	56.19	49.86	43.64	46.73	50.59	51.39	51.1	3	4.5	1.5	1.688	3.188	15.75	17.438	21.938	0	3.38	3.38	3.375	6.75	21	24.375	27.75	0	5.25	5.25	1.688	6.938	21	22.688	27.94	0.38	1.88	1.5	3.375	4.875	21	24.375
1	12	363	5	0	5	0	3.33333	0	3.33333	0	53.63	56.15	56.57	57.88	57.23	55.93	57.23	55.93	1.5	4.88	3.38	1.5	4.875	13.125	14.625	19.5	3.88	10.63	6.75	1.5	8.25	26.25	27.75	38.375	3.75	7.13	3.38	0.75	4.125	10.5	11.25	18.38	1.5	4.88	3.375	0.75	4.125	13.125	13.875
2	12	365	33.3333	1							46.36	57.06	45.8	46.95	33.42	53.23			0	0.75	0.75	0.75	1.5	2.625	3.375	4.125	0	1.5	1.5	0.75	2.25	21	21.75	23.25	0	0	0	0.25	0.25	5.25	5.5	5.5
1	12	365	7.75862	0	9.25926	0	7.75862	0	12.931	0	44.92	58.02	55.19	55.14	48.02	59.26	47.67	58.3	3.75	9	5.25	3.375	8.625	6.125	9.5	18.5	6.75	10.13	3.38	5.25	8.625	26.25	31.5	41.625	6.75	9.38	2.63	2.625	5.25	13.125	15.75	25.13	9.38	12.76	3.375	5.25	8.625	21	26.25
1	12	365	52.5862	1	34.4828	1	32.4074	1	36.1111	1	39.65	52.84	47.57	40.72	45.8	47.31	49.22	50.75	3	6.38	3.38	0.875	4.25	10.5	11.375	17.75	1.75	3.25	1.5	3.375	4.875	6.125	9.5	12.75	3	4.5	1.5	0.875	2.375	7.875	8.75	13.25	0	3	3	0.875	3.875	7.875	8.75
1	12	363	1.66667	0	0	0	0	0	0	0	51.45	58.72	48.74	59.31	52.11	56.77	55.91	55.87	0	1.5	1.5	0.563	2.063	26.25	26.813	28.313	5	11.75	6.75	2.625	9.375	26.25	28.875	40.625	0	3.38	3.38	2.625	6	26.25	28.875	32.25	0	6.75	6.75	5.25	12	21	26.25
2	12	365	7.5	0	7.5	0	7.75862	0	5.83333	0	52.22	53.63	54.21	55.96	55.91	55.87	49.8	53	4.5	7.88	3.38	1.688	5.063	3.5	5.188	13.063	4.75	8.13	3.38	0.75	4.125	3.5	4.25	12.375	6	9.38	3.38	0.75	4.125	6.125	6.875	16.25	3.75	7.13	3.375	1.688	5.063	3.5	5.188
1	12	365	10	0	1.72414	0	1.72414	0	6.89655	0	59.22	52.07	58.52	54.22	57.65	56.85	58.52	54.22	4	6.63	2.63	0	2.625	56	56	62.625	2	5.38	3.38	1.688	5.063	70	71.688	77.063	4.25	14.75	10.5	0.563	11.063	42	42.563	57.31	4.63	7.63	3	3	6	56	59
1	12	365	8.62069	0	1.72414	0	1.72414	0	7.75862	0	53.62	44.19	56.78	53.24	57.74	49.19	57.2	54.16	4.5	7.88	3.38	3	6.375	15.75	18.75	26.625	6.13	16.63	10.5	0.25	10.75	7.875	8.125	24.75	3	8.25	5.25	3	8.25	26.25	29.25	37.5	1.88	5.26	3.375	3.375	6.75	42	45.375
2	12	365	22.4138	1	1.72414	0	15.1786	1	6.03448	0	46.85	51.88	55.94	41.31	55.11	51.16	56.14	49.82	0.75	4.13	3.38	0	3.375	10.5	10.5	14.625	1.88	2.13	0.25	1.5	1.75	11.375	12.875	15	3.38	4.13	0.75	0.75	1.5	10.5	11.25	15.38	1.13	2.63	1.5	1.5	3	10.5	12
2	12	365	9.48276	0	10.8333	0	11.6667	0	18.3333	1	48.96	37.97	47.92	46.18	47.68	42.08	44.25	36.14	0	0	0	0	0	7.875	7.875	7.875	0.75	0.75	0	0.25	0.25	7.875	8.125	8.875	0.75	0.75	0	0.25	0.25	11.375	11.625	12.38	0	3.38	3.375	0.25	3.625	6.125	6.375
2	12	365	2.5	0	0.833333	0	2.5	0	9.48276	0	58.33	39.08	51.32	58.5	51.48	44.34	54.92	58.28	5	5	0	0	0	40.25	40.25	45.25	1.75	1.75	0	0	0	15.75	15.75	17.5	0	0	0	3.375	3.375	26.25	29.625	29.63	0.38	0.38	0	0.25	0.25	21.875	22.125
2	12	365	30.1724	1	19.8276	1	14.8148	0	51.8519	1	36.77	52.33	34.08	43.15	30.3	65.09	29.67	46.99	0	0	0	0	0	26.25	26.25	26.25	0	0.75	0.75	3.375	4.125	23.625	27	27.75	0.75	1.5	0.75	6.75	7.5	15.75	22.5	24	0	0.75	0.75	1.688	2.438	10.5	12.188
1	12	365	18.9655	1	21.5517	1			12.931	0	43.77	56.51	28.62	55.52	35.55	41.29			0.5	0.5	0	0.563	0.563	40.25	40.813	41.313	0	0	0	0.375	0.375	37.625	38	38	0	0	0	0.375	0.375	37.625	38	38	0	0	0	0.563	0.563	40.25	40.813
2	12	365	0	0	0	0	2.58621	0	2.58621	0	50.41	56.87	54.21	55.96	51.58	54.26	53.49	55.23	0	5.25	5.25	1.688	6.938	31.5	33.188	38.438	0	5.25	5.25	0.375	5.625	26.25	26.625	31.875	0.75	6	5.25	1.688	6.938	13.125	14.813	20.81	0.25	5.5	5.25	0	5.25	23.625	23.625
1	9	270	7.5	0	5	0	3.33333	0	1.66667	0	48.8	53.49	55.19	55.14	52.51	59.25	57.23	55.93	0.5	0.5	0	5.25	5.25	7.875	13.125	13.625	0.63	0.63	0	21	21	7.875	28.875	29.5	0.5	2	1.5	6.75	8.25	7.875	14.625	16.63	1.5	8.25	6.75	21	27.75	7.875	28.875
2	12	362	19.1667	1	3.7037	0	7.75862	0	4.31034	0	47.82	56.1	52.11	56.77	50.41	56.87			0	1.5	1.5	1.5	3	23.625	25.125	26.625	1.88	8.63	6.75	3	9.75	10.5	13.5	22.125	3	6.38	3.38	3.375	6.75	31.5	34.875	41.25	0.75	7.5	6.75	3.375	10.125	26.25	29.625
1	12	365	3.57143	0	1.72414	0	10.3448	0	8.62069	0	57.23	55.93	58.1	53.3	54.3	54.2	57.23	55.93	1.25	1.25	0	1.5	1.5	40.25	41.75	43	0.25	0.25	0	1.688	1.688	40.25	41.938	42.188	0.25	0.25	0	0	0	40.25	40.25	40.5	0.38	0.38	0	2.625	2.625	45.5	48.125
2	10	301	3.33333	0	5	0	4.16667	0	2.5	0	48.02	59.26			52.51	59.25	49.38	52.87	1	4.38	3.38	1.5	4.875	13.125	14.625	19	0.75	4.13	3.38	3.375	6.75	42	45.375	49.5	3.5	6.88	3.38	3.375	6.75	23.625	27	33.88	0	3.38	3.375	3.375	6.75	23.625	27
2	12	362	6.89655	0			14.1667	0			44.22	60.17			44.22	60.17			0	5.25	5.25	5.25	10.5	7.875	13.125	18.375									0	3.38	3.38	1.5	4.875	10.5	12	15.38
1	12	365	15.5172	1	11.2069	0	12.069	0	10.7143	0	46.95	57.57	49.38	58.2	47.67	58.3	45.2	59.34	1.25	6.5	5.25	0.125	5.375	11.375	11.5	18	5	7.63	2.63	0	2.625	6.125	6.125	13.75	1.25	2.94	1.69	1.688	3.375	11.375	13.063	16	0.63	3.26	2.625	0	2.625	21.875	21.875
2	12	365	8.92857	0	0.833333	0	10.3448	0	10	0	49.06	37.07	50.95	51.76	49.2	51.98	49.65	44.3	0	0	0	1.688	1.688	56	57.688	57.688	0.75	0.75	0	0	0	31.5	31.5	32.25	0	0	0	0	0	42	42	42	0	0	0	0.375	0.375	42	42.375
2	12	365	43.9655	1	42.2414	1	45.5357	1	34.4828	1	34.37	60.71	34.47	61.88			41.49	57.88	1.5	3	1.5	0.75	2.25	21	21.75	24.75	0.75	1.5	0.75	0.75	1.5	10.5	11.25	12.75	0	3.38	3.38	0	3.375	2.625	2.625	6	0	3.38	3.375	1.688	5.063	5.25	6.938
1	1	26	17.2414	1							48.05	51.14							1.5	3	1.5	0	1.5	13.125	13.125	16.125
1	12	365	7.5	0	2.5	0	2.58621	0	2.5	0	50.75	56.66	48.65	52.53	45.24	47.66	49.52	54.84	0	3.38	3.38	0	3.375	40.25	40.25	43.625	3	4.5	1.5	1.5	3	23.625	25.125	29.625	0.75	7.5	6.75	0.75	7.5	3.5	4.25	11.75	0	0.75	0.75	0	0.75	15.75	15.75
2	12	365	4.16667	0	2.77778	0	4.46429	0	3.44828	0	49.17	60.23	46.98	56.45	53.54	57.91	48.71	60.15	1.63	3.13	1.5	3	4.5	56	59	62.125	4.88	8.25	3.38	3.375	6.75	45.5	48.875	57.125	3.5	3.5	0	0	0	45.5	45.5	49	4.88	5.63	0.75	0	0.75	56	56
1	12	365	25.8621	1	21.5517	1	44.6429	1			41.47	49.73	37.01	62.09	32.42	56.52	41.96	55.52	0	0	0	3	3	45.5	48.5	48.5	0.75	0.75	0	6.75	6.75	23.625	30.375	31.125	0	3.38	3.38	0.75	4.125	26.25	27	30.38	0	0	0	0.25	0.25	35.875	36.125
2	12	365	15	1	13.7931	0			4.31034	0	56.57	57.88	51.71	52.33			57.23	55.93	0	10.5	10.5	0.375	10.875	56	56.375	66.875	15	21.75	6.75	0	6.75	56	56	77.75									11.25	14.63	3.375	0.75	4.125	45.5	46.25
1	1	15	25.8621	1							47.02	42.83							1.88	2.25	0.38	0.375	0.75	13.125	13.5	15.75
2	12	365	14.6552	0	12.931	0	9.48276	0	10.3448	0	57.23	55.93	56.51	55.2	57.23	55.93	57.23	55.93	1.63	11.63	10	1.5	11.5	26.25	27.75	39.375	1	11	10	1.5	11.5	13.125	14.625	25.625	2.5	8.5	6	3	9	11.375	14.375	22.88	0.75	23.25	22.5	1.5	24	11.375	12.875
2	12	365	8.33333	0	12.069	0	8.92857	0	4.31034	0	40.85	62.71	39.89	54.53	43.49	59.44	31.45	57.98	1.5	1.75	0.25	0.563	0.813	7.875	8.438	10.188	1.88	2.63	0.75	0.25	1	13.125	13.375	16	1.38	2.13	0.75	0.563	1.313	26.25	26.813	28.94	1.01	1.01	0	0.563	0.563
1	12	351	43.1034	1	21.5517	1	32.1429	1			44.18	51.17	38.16	49.19	35.72	55.3	41.06	56.09	0	0	0	0	0	45.5	45.5	45.5	0.25	1	0.75	0	0.75	31.5	31.5	32.5	0	5.25	5.25	3.375	8.625	42	45.375	50.63	0.13	2.76	2.625	0.75	3.375	23.625	24.375
2	4	122	31.6667	1	33.9286	1	40.1786	1			36.73	60.46	36.41	52.06	40.44	62.23			0	2.63	2.63	1.688	4.313	21.875	23.563	26.188	1.25	4.63	3.38	3.375	6.75	23.625	27	31.625	0	1.69	1.69	3.375	5.063	45.5	48.875	50.56
1	12	365	1.66667	0	0	0	0	0	0	0	53.12	50.45	35.73	61.1	53.65	54.77	48.53	56.79	1.25	2.94	1.69	10.5	12.188	70	80.5	83.438	8.75	14	5.25	10.5	15.75	42	52.5	66.5	8.75	14	5.25	21	26.25	42	63	77	2.63	13.13	10.5	21	31.5	42	63
2	12	365	0.862069	0	0	0	0.833333	0	0	0	54.05	54.67	53.38	56.62	52.51	59.25	40.76	63.35	0	0	0	0	0	31.5	31.5	31.5	8.5	8.5	0	5.25	5.25	31.5	36.75	45.25	1.75	2.5	0.75	0.75	1.5	31.5	32.25	34.75	0	0	0	0	0	56	56
2	0	0	13.7931	0							51.5	48.64							3	3	0	0	0	26.25	26.25	29.25
1	12	365	17.2414	1	10.3448	0			16.3793	1	45.59	61.11	46.31	61.84			45.75	57.24	0	0	0	13.5	13.5	10.5	24	24	0	6.75	6.75	10.5	17.25	23.625	34.125	40.875									0	1.5	1.5	3	4.5	26.25	29.25
1	12	365	11.2069	0	16.9643	1	20.6897	1	11.2069	0	54.38	42.3	50.66	50.37	49.64	47.44			1	4.38	3.38	1.688	5.063	11.375	13.063	17.438	0.5	2.19	1.69	0.375	2.063	7.875	8.25	10.438	0	3.38	3.38	1.5	4.875	7.875	9.375	12.75	1.5	4.88	3.375	0.75	4.125	13.125	13.875
2	12	352	37.931	1	26.7241	1	36.2069	1	28.4483	1	32.53	58.36	37.84	56.21	41.52	44.53	35.84	54.65	0	0	0	0.563	0.563	13.125	13.688	13.688	1.13	1.13	0	0.563	0.563	6.125	6.688	7.813	0.25	0.25	0	0.125	0.125	7.875	8	8.25	0	0	0	0.75	0.75	10.5	11.25
1	12	365	14.1667	0							55.42	51.32					46.68	50.54	0	3.38	3.38	3.375	6.75	6.125	9.5	12.875	1.5	4.13	2.63	1.688	4.313	5.25	6.938	11.063									0.38	3.76	3.375	1.688	5.063	6.125	7.813
2	12	365	14.6552	0	22.3214	1			16.9643	1	49.12	44.87	37.86	47.63			47.24	45.79	0	1.5	1.5	0	1.5	40.25	40.25	41.75	1.5	4.88	3.38	0	3.375	21	21	25.875									9.38	10.88	1.5	0.375	1.875	26.25	26.625
2	12	365	8.62069	0	6.03448	0	10.3448	0	13.7931	0	48.68	44.08	53.66	42.97	54.85	39.91	53.43	46.76	6	8.63	2.63	1.688	4.313	6.125	7.813	16.438	7.25	8.94	1.69	0.25	1.938	5.25	5.5	14.438	7.5	9.19	1.69	0.75	2.438	13.125	13.875	23.06	6.38	7.13	0.75	0.375	1.125	10.5	10.875
1	12	365	40	1	34.4828	1			45.6897	1	34.67	47.98	38	62.01			36.98	44.39	0.25	1.75	1.5	0	1.5	45.5	45.5	47.25	1.88	3.38	1.5	1.688	3.188	40.25	41.938	45.313									0.13	0.13	0	1.688	1.688	40.25	41.938
2	12	365	6.03448	0	1.78571	0	1.85185	0	0	0	49.06	61.12	52.51	59.25	52.51	59.25	49	60.5	0	5.25	5.25	2.625	7.875	10.5	13.125	18.375	0	5.25	5.25	2.625	7.875	21	23.625	28.875	0.75	3.38	2.63	0.875	3.5	21	21.875	25.25	0.88	6.13	5.25	2.625	7.875	21	23.625
1	3	74	6.66667	0	6.89655	0					42.54	57.33	44.47	53.67					1.5	4.88	3.38	2.625	6	13.125	15.75	20.625	0.63	4	3.38	0.75	4.125	3.5	4.25	8.25
2	12	365	25	1	26.8519	1	18.9655	1	20.3704	1	40.7	45.9	39.49	51.2	36.15	53.54	39.68	48.65	0	0.38	0.38	0.375	0.75	37.625	38	38.375	1.75	7	5.25	3.375	8.625	45.5	48.875	55.875	3.75	9	5.25	3.375	8.625	56	59.375	68.38	0.76	1.51	0.75	1.688	2.438	26.25	27.938
1	2	45	13.3929	0							42.09	52.05							0	0	0	0	0	3.5	3.5	3.5
1	12	349	0.862069	0	0	0	3.44828	0	0	0	54.32	52.82	54.21	55.96	54.21	55.96	50.41	56.87	3	3.75	0.75	0	0.75	56	56	59.75	3	3	0	0	0	56	56	59	6	6.75	0.75	0	0.75	56	56	62.75	0	1.5	1.5	3.375	4.875	56	59.375
1	12	365	15.5172	1	0	0	0	0	0	0	55.19	55.14	55.19	55.14	53.49	55.23	42.91	56.55	0	0	0	0	0	31.5	31.5	31.5	0	0	0	0.125	0.125	10.5	10.625	10.625	0	0	0	0	0	31.5	31.5	31.5	0	0	0	1.688	1.688	56	57.688
2	12	365	1.85185	0	0	0	1.78571	0	2.67857	0	48.02	59.26	41.78	56.82	40.7	56.76	42.57	55.32	0	0	0	2.625	2.625	21	23.625	23.625	0	0	0	2.625	2.625	21	23.625	23.625	0.75	3.75	3	3.375	6.375	42	45.375	49.13	0	0	0	6.75	6.75	10.5	17.25
1	12	352	4.31034	0	3.44828	0	26.7241	1	18.9655	1	48.65	52.53	52.51	59.25	45.26	62.02	46.18	53.57	0	1.69	1.69	0	1.688	37.625	37.625	39.313	1.5	3.19	1.69	0.375	2.063	15.75	16.125	19.313	1	6.25	5.25	0.375	5.625	26.25	26.625	32.88	0	1.69	1.688	0	1.688	15.75	15.75
2	12	365	0	0	0.862069	0	0	0	1.72414	0	55.67	58.74	56.99	58.8	55.25	57.82	55.91	55.87	1.5	4.88	3.38	10.5	13.875	23.625	34.125	39	3	9.75	6.75	6.75	13.5	31.5	38.25	48	1.5	8.25	6.75	6.75	13.5	70	76.75	85	1.5	2.25	0.75	3.375	4.125	45.5	48.875
2	12	365	0	0	0	0	0	0	0	0	52.93	60.17			53.54	57.91	55.91	55.87	0.25	13.75	13.5	21	34.5	70	91	104.75	4.5	11.25	6.75	6.75	13.5	31.5	38.25	49.5	3	13.5	10.5	3.375	13.875	7.875	11.25	24.75	0	21	21	3	24	31.5	34.5
1	12	365	3.44828	0	6.66667	0	4.31034	0	5.17241	0	53.18	57.3	55.91	55.87	55.91	55.87	49.55	54	3.25	13.75	10.5	0.75	11.25	26.25	27	40.75	3.25	8.5	5.25	0	5.25	56	56	64.5	7.38	14.13	6.75	6	12.75	70	76	90.13	3.38	10.13	6.75	0	6.75	56	56
1	12	365	4.31034	0	7.5	0	3.57143	0			56.84	47.67	55.5	54.25	56.78	53.24	48.57	54.83	0	3.38	3.38	0.75	4.125	6.125	6.875	10.25	0	3.38	3.38	0	3.375	13.125	13.125	16.5	0	3.38	3.38	3.375	6.75	37.625	41	44.38	0	1.69	1.688	0	1.688	10.5	10.5
1	12	365	26.7241	1	24.1379	1			20.6897	1	39.16	47.76	38.59	39.69	37.64	41.73	38.35	44.53	2.5	2.88	0.38	0	0.375	21.875	21.875	24.75	2	2	0	0	0	26.25	26.25	28.25	0.5	0.5	0	0	0	7.875	7.875	8.38	0	0	0	1.5	1.5	15.75	17.25
2	12	365	3.44828	0	2.58621	0	3.44828	0	2.58621	0	49.38	58.2	56.89	50.1	56.78	53.24	52.11	56.77	5.25	8.63	3.38	1.5	4.875	23.625	25.125	33.75	2.25	5.63	3.38	3.375	6.75	26.25	29.625	35.25	3.13	6.51	3.38	0.75	4.125	40.25	41	47.51	1.88	5.26	3.375	3	6.375	26.25	29.25
2	12	365	0	0	0	0	0	0	0.833333	0	57.23	55.93	55.91	55.87	55.91	55.87	58.1	53.3	1	7.75	6.75	0.75	7.5	7.875	8.625	16.375	0.75	4.13	3.38	3	6.375	11.375	14.375	18.5	3	9.75	6.75	0.75	7.5	11.375	12.125	21.88	2.25	9	6.75	0.375	7.125	23.625	24
2	12	365	13.3929	0	14.6552	0			15.5172	1	50.75	56.66	47.67	58.3			47.67	58.3	2	2	0	0.75	0.75	6.125	6.875	8.875	2.25	3.94	1.69	0.75	2.438	6.125	6.875	10.813									1.5	2.25	0.75	0.375	1.125	21.875	22.25
2	0	0	5.83333	0							52.86	44.45							0.75	4.13	3.38	0.875	4.25	3.5	4.375	8.5
1	12	365	27.7778	1	31.0345	1			32.7586	1	57.23	45.86	43.01	43.88			49.87	39.28	0	2.63	2.63	1.5	4.125	10.5	12	14.625	0	3.38	3.38	0	3.375	13.125	13.125	16.5									0	1.5	1.5	0.75	2.25	31.5	32.25
1	12	350	10.8333	0	15.8333	1	9.16667	0			51.37	48.22	49.91	52.34	43.22	54.09	45.44	50.06	5	5.88	0.88	0.25	1.125	26.25	26.5	32.375	4	4.88	0.88	0.125	1	15.75	15.875	20.75	3	5.63	2.63	0.563	3.188	15.75	16.313	21.94	4.5	4.5	0	1.688	1.688	26.25	27.938
2	12	365	12.037	0	15.5172	1	21.5517	1	25.8621	1	44	52.02	41.06	56.09	41.93	53.46	41.17	49.32	1.25	2.94	1.69	0.75	2.438	0	0.75	3.688	0.75	0.75	0	1.688	1.688	7.875	9.563	10.313	0.25	0.63	0.38	0.75	1.125	6.125	6.875	7.5	1	1.75	0.75	3	3.75	5.25	8.25
1	10	289	38.8889	1	44.8276	1			51.7241	1	35.69	42.9	28.6	43.78	22.37	48.49	28.1	39.87	0	0	0	3	3	70	73	73									3	3.38	0.38			70		73	0.26	0.26	0	0.125	0.125	31.5	31.625
1	12	365	13.3333	0	14.1667	0	16.6667	1	15.8333	1	52.98	54.14	52.11	56.77	52.98	54.14	52.98	54.14	9	11.63	2.63	2.625	5.25	2.625	5.25	16.875	7.5	9	1.5	1.5	3	7.875	9.375	18.375	7.5	10.13	2.63	0.875	3.5	1.75	2.625	12.75	6	7.5	1.5	2.625	4.125	3.5	6.125
1	12	365	5	0	6.66667	0	5	0	4.16667	0	56.06	52.51	55.19	55.14	52.11	56.77	51.39	56.04	9	10.5	1.5	2.625	4.125	15.75	18.375	28.875	7.5	8.25	0.75	3.375	4.125	7.875	11.25	19.5	8	9.5	1.5	2.625	4.125	42	44.625	54.13	7.5	9	1.5	1.688	3.188	5.25	6.938
2	11	319	12.5	0							51.39	56.04							0	1.5	1.5	5.25	6.75	21	26.25	27.75
2	12	365	16.0714	1	30	1	31.0345	1	24.1379	1	41.52	52.32	38.07	54.19	37.03	57.02	39.59	50.67	0	0	0	0.75	0.75	40.25	41	41	0.75	0.75	0	1.5	1.5	26.25	27.75	28.5	3.13	3.13	0	3	3	45.5	48.5	51.63	0.51	1.26	0.75	0	0.75	31.5	31.5
2	12	365	7.5	0	3.44828	0	2.58621	0	0.862069	0	54.21	55.96	56.84	47.67	55.91	55.87	56.78	53.24	3.63	5.13	1.5	0	1.5	70	70	75.125	2.63	2.63	0	0	0	70	70	72.625	1.5	1.5	0	1.5	1.5	70	71.5	73	2.25	2.25	0	0	0	56	56
2	12	365	4.31034	0	6.03448	0	12.069	0	4.31034	0	53.19	59.7	52.11	56.77	53.43	56.83	57.23	55.93	7.38	8.88	1.5	1.688	3.188	70	71.688	80.563	6	7.5	1.5	3.375	4.875	15.75	19.125	26.625	5.25	8.25	3	1.688	4.688	21	22.688	30.94	4.5	5.25	0.75	1.5	2.25	56	57.5
1	12	365	7.75862	0	1.66667	0			4.16667	0	56.02	52.73	52.46	56.57			55.91	55.87	3.5	10.25	6.75	6.75	13.5	26.25	33	43.25	17.5	28	10.5	5.25	15.75	15.75	21	49									4.5	11.25	6.75	10.5	17.25	35	45.5
1	12	365	12.069	0	7.75862	0	2.67857	0	11.1111	0	51.21	50.41	57.21	53.05	54.58	48.41	48.6	52.65	6	6	0	10.5	10.5	15.75	26.25	32.25	9	14.25	5.25	0.375	5.625	10.5	10.875	25.125	9	14.25	5.25	0.75	6	42	42.75	57
1	12	365	11.2069	0	14.6552	0			7.75862	0	37.44	60.48	37.44	60.48			25.56	55.85	0	0	0	0.563	0.563	2.625	3.188	3.188	0.75	0.75	0	0	0	2.625	2.625	3.375									3	3	0	0	0	2.625	2.625
1	12	365	7.5	0	5.17241	0	41.6667	1	18.9655	1	52.34	54.76	50.81	59.34	45.51	48.82	50.81	59.34	4	4	0	3.375	3.375	21	24.375	28.375	7.38	8.88	1.5	0.75	2.25	15.75	16.5	25.375	7.13	7.88	0.75	3.375	4.125	26.25	29.625	37.51	12.5	13.25	0.75	1.688	2.438	21	22.688
1	12	365	13.3929	0	8.03571	0	7.75862	0	7.14286	0	36.19	54.46	42.37	58.43	48.03	50.83	50.75	56.66	0.75	2.44	1.69	0.563	2.25	23.625	24.188	26.625	0.75	1.5	0.75	1.5	2.25	6.125	7.625	9.125	1	4.38	3.38	0	3.375	5.25	5.25	9.63	3.75	7.13	3.375	0	3.375	10.5	10.5
1	12	365	0.862069	0	1.66667	0	0.892857	0	1.78571	0	53.38	48.37	55.39	54.45	54.05	54.67	48.74	59.31	0	3.38	3.38	5.25	8.625	35.875	41.125	44.5	0	3.38	3.38	1.5	4.875	37.625	39.125	42.5	0	3.38	3.38	3.375	6.75	37.625	41	44.38	0	3.38	3.375	6.75	10.125	35	41.75
2	12	365	11.6667	0	11.6667	0	8.33333	0	8.33333	0	55.19	55.14	55.19	55.14	50.73	57.99	52.98	54.14	6	9	3	1.688	4.688	5.25	6.938	15.938	6	7.5	1.5	1.688	3.188	7.875	9.563	17.063	6	6	0	1.688	1.688	21	22.688	28.69	6	7.5	1.5	1.688	3.188	7.875	9.563
2	12	365	11.6071	0	7.75862	0	10.3448	0	25	1	51.14	52.39	52.82	57.18	50.95	55.03	38.93	49.77	1.5	8.25	6.75	0.375	7.125	21	21.375	29.625	0	6.75	6.75	0.75	7.5	21	21.75	28.5	1.5	4.88	3.38	0.75	4.125	35.875	36.625	41.5	0	6.75	6.75	0.25	7	21	21.25
2	12	365	26.7857	1	44.4444	1			31.25	1	39.87	36.89	30.77	51.63			32.71	51.36	0	1.69	1.69	0	1.688	6.125	6.125	7.813	0.5	2.19	1.69	0	1.688	5.25	5.25	7.438									0	0.56	0.563	0	0.563	0.875	0.875
1	12	348	19.8276	1	21.5517	1	25.8621	1	15.1786	1	43.89	55.16	47.29	52.66	43.02	57.79	34.64	55.17	0	0	0	1.5	1.5	37.625	39.125	39.125	1.25	1.25	0	0	0	45.5	45.5	46.75	0	0	0	0.75	0.75	37.625	38.375	38.38	0	0.75	0.75	0	0.75	45.5	45.5
1	12	365	25.8621	1					41.3793	1	32.61	55.25	34.26	50.93	31.13	54.13	31.13	54.13	0	0	0	0.75	0.75	40.25	41	41	1	1.25	0.25	3.375	3.625	40.25	43.625	44.875	0	0	0	0	0	40.25	40.25	40.25	0	0	0	0	0	40.25	40.25
1	10	286	25.8929	1							39.51	59.04							0	0	0	0.25	0.25	5.25	5.5	5.5
1	12	365	2.58621	0	2.58621	0	2.58621	0	9.82143	0	47.7	57.46	53.54	57.91	55.25	57.82	49.74	58.82	0	10.5	10.5	3.375	13.875	45.5	48.875	59.375	1.88	8.63	6.75	0	6.75	15.75	15.75	24.375	3	9.75	6.75	0.25	7	31.5	31.75	41.5	1.5	12	10.5	0	10.5	40.25	40.25
2	12	365	49.1379	1	43.1034	1	45.5357	1	65	1	34.75	54.27	32.2	57.13	33.5	63.34	31.15	61.97	0	0.75	0.75	1.688	2.438	11.375	13.063	13.813	0	1.5	1.5	0.563	2.063	42	42.563	44.063	0	5.25	5.25	5.25	10.5	21.875	27.125	32.38	0.38	3.01	2.625	0.563	3.188	21.875	22.438
1	12	365	9.82143	0	13.3929	0	9.48276	0	0.862069	0	41.34	60.5	52.11	47.45	52.11	47.45	51.47	57.39	0.25	3.63	3.38	0	3.375	40.25	40.25	43.875	2	7.25	5.25	0	5.25	56	56	63.25	1.25	6.5	5.25	0	5.25	45.5	45.5	52	0.13	3.51	3.375	1.5	4.875	56	57.5
2	12	365	12.5	0	6.66667	0	0	0	2.5	0	43.73	56	57.65	56.85	57.87	45.98	56.99	58.8	1.75	2.5	0.75	0.563	1.313	3.5	4.063	6.563	3.88	10.63	6.75	5.25	12	40.25	45.5	56.125	9.25	12.63	3.38	10.5	13.875	26.25	36.75	49.38	2.39	4.08	1.688	5.25	6.938	40.25	45.5
2	12	365	45	1	19.1667	1	5	0	3.33333	0	29.25	55.75	42.41	46.24	50.36	53.11			0	0	0	1.688	1.688	3.5	5.188	5.188	0	0.25	0.25	0.563	0.813	7.875	8.438	8.688	0	1.69	1.69	3.375	5.063	13.125	16.5	18.19	0	5.25	5.25	1.688	6.938	21	22.688
1	12	365	17.2414	1	34.4828	1	22.5	1			46.59	52.78	45.95	45.51	42.43	40.4			0.5	1.06	0.56	0.125	0.688	5.25	5.375	6.438	0	0.38	0.38	1.5	1.875	31.5	33	33.375	0	0.75	0.75	1.688	2.438	3.5	5.188	5.94
2	12	365	9.82143	0	7.75862	0	20.5357	1	16.3793	1	42.38	58.13	43.55	62.12	39.02	57.16	43.55	62.12	4.38	4.38	0	2.625	2.625	37.625	40.25	44.625	4.5	9.75	5.25	0.75	6	10.5	11.25	21	3.75	9	5.25	0.75	6	11.375	12.125	21.13	1.5	4.13	2.625	2.625	5.25	23.625	26.25
2	3	76	13.3333	0							48.08	46.02							4.25	4.25	0	0	0	7.875	7.875	12.125
2	12	365	9.16667	0	15.5172	1	17.2414	1			41.67	59.96	47.67	58.3	45.22	52.39	45.26	51.81	0.75	3.75	3	1.5	4.5	45.5	47	50.75	4	7	3	1.688	4.688	10.5	12.188	19.188	0	3.38	3.38	0.75	4.125	15.75	16.5	19.88	1.01	6.26	5.25	3.375	8.625	45.5	48.875
2	12	365	2.5	0	0.862069	0	7.75862	0			50.16	59.74	40.71	61.42	52.11	56.77	56.55	45.92	0	3	3	5.25	8.25	56	61.25	64.25	2.88	5.88	3	3.375	6.375	15.75	19.125	25	0	3.38	3.38	0.75	4.125	15.75	16.5	19.88	1.01	6.26	5.25	3.375	8.625	56	59.375
1	8	229	0	0	0.833333	0	0.833333	0			57.64	41.21	58.92	47.05	56.06	52.51			5.5	12.25	6.75	0.75	7.5	21	21.75	34	4.38	7.75	3.38	1.5	4.875	7.875	9.375	17.125	3.75	7.13	3.38	0.75	4.125	31.5	32.25	39.38
2	12	365	2.58621	0	4.31034	0	2.67857	0	9.48276	0	52.44	54.86			54.21	55.96	50.03	57.1	0	3.38	3.38	1.5	4.875	45.5	47	50.375	1.75	7	5.25	0.75	6	5.25	6	13	0	3.38	3.38	3	6.375	21.875	24.875	28.25	0	5.25	5.25	0	5.25	35	35
2	0	0	15.5172	1							30.75	51.79							0	0	0	13.5	13.5	37.625	51.125	51.125
1	12	365	27.5862	1	38.7931	1	18.9655	1	32.7586	1	47.02	42.83	47.7	47.46	46.93	53.46	43.26	48.98	0	2.63	2.63	0.25	2.875	11.375	11.625	14.25	0.75	3.38	2.63	0.75	3.375	13.125	13.875	17.25	0	2.63	2.63	0.75	3.375	5.25	6	8.63	0.88	3.51	2.625	0.75	3.375	6.125	6.875
1	12	365	32.7586	1	26.7241	1	31.8966	1	36.2069	1	41.46	60.14	38	62.01	38	62.01	40.71	61.42	3.25	4.94	1.69	0	1.688	70	70	74.938	17.5	19.19	1.69	0.125	1.813	42	42.125	61.313	4.5	7.88	3.38	0.125	3.5	70	70.125	78	3.75	5.44	1.688	0.375	2.063	56	56.375
1	8	229	19.8276	1	11.2069	0	15.5172	1	12.931	0	53.18	57.3	54.5	57.36	45.92	60.07	55.19	55.14	0	0	0	1.5	1.5	37.625	39.125	39.125	1.88	1.88	0	0	0	37.625	37.625	39.5	0	0	0	0	0	21.875	21.875	21.88	0	0	0	0	0	21.875	21.875
2	12	365	9.16667	0	10.8333	0	6.03448	0	29.1667	1	41.04	59.9	47.54	58.41	49.91	52.32	33.49	49.77	15	25	10	0	10	15.75	15.75	40.75	6	19.5	13.5	3	16.5	56	59	78.5	6	11.25	5.25	3.375	8.625	31.5	34.875	46.13	3	8	5	0.375	5.375	11.375	11.75
2	12	365	17.8571	1	15.5172	1	19.8276	1	14.6552	0	39.71	55.66	40.01	61.85	38.3	59.23	40.07	64.53	3	6.38	3.38	0.75	4.125	56	56.75	63.125	4	5.5	1.5	3.375	4.875	40.25	43.625	49.125	2.75	2.75	0	6.75	6.75	23.625	30.375	33.13	2.25	5.25	3	3.375	6.375	26.25	29.625
1	12	365	8.03571	0	27.5862	1	3.44828	0	5.17241	0	39.15	47.91	24.6	58.11	41.15	54.32	35.93	63.98	0	0	0	0	0	31.5	31.5	31.5	0	0	0	0	0	31.5	31.5	31.5	0	0	0	0	0	70	70	70	0	0	0	0.75	0.75	6.125	6.875
1	12	365	17.5	1	26.7241	1	19.8276	1	18.1034	1	44.67	57.08	47.63	54.64	49.06	50.91	42.78	60.77	0	0	0	1.688	1.688	11.375	13.063	13.063	0	0	0	3.375	3.375	13.125	16.5	16.5	0	0.75	0.75	1.688	2.438	11.375	13.063	13.81	0	0	0	0	0	6.125	6.125
1	12	365	3.33333	0	6.03448	0	6.03448	0	4.46429	0	52.46	57.74	46.29	60.68	43.55	62.12	51.79	59.69	0	0	0	0	0	21	21	21	1.88	2.63	0.75	0	0.75	15.75	15.75	18.375	0	0.75	0.75	0	0.75	15.75	15.75	16.5	0	0	0	1.5	1.5	15.75	17.25
2	12	365	9.48276	0	8.62069	0	11.2069	0	13.7931	0	54.21	55.96	47.82	56.1	46.79	49.08	46.95	58.74	1.5	12	10.5	3.375	13.875	5.25	8.625	20.625	5.88	11.13	5.25	1.688	6.938	3.5	5.188	16.313	5.88	11.13	5.25	5.25	10.5	6.125	11.375	22.51	2.38	12.88	10.5	0.375	10.875	3.5	3.875
1	12	365	24.1667	1	3.44828	0	53.3333	1	15	1	36.11	59.4	46.67	58.79	25.92	55.69	40.71	61.42	1.5	1.5	0	0.125	0.125	31.5	31.625	33.125	1.88	4.5	2.63	1.5	4.125	15.75	17.25	21.75	3.5	6.13	2.63	0.75	3.375	37.625	38.375	44.5	0.88	3.51	2.625	2.625	5.25	56	58.625
2	12	365	0.892857	0	5.55556	0	3.44828	0	2.58621	0	55.11	51.16	58.15	49.89	53.29	48.97	56.78	53.24	0.25	0.25	0	0	0	26.25	26.25	26.5	0	0	0	0	0	15.75	15.75	15.75	0.25	0.5	0.25	0	0.25	15.75	15.75	16.25	1.26	1.51	0.25	0	0.25	26.25	26.25
2	12	365	19.8276	1	40.5172	1	35.3448	1	36.2069	1	38.31	57.85	37.28	61.28	37.5	51.37	37.79	53.86	1.5	1.5	0	0.375	0.375	31.5	31.875	33.375	0	0	0	3.375	3.375	31.5	34.875	34.875	0.75	0.75	0	1.688	1.688	3.5	5.188	5.94	0	0	0	3	3	31.5	34.5
1	12	365	4.31034	0	2.58621	0	2.58621	0	1.78571	0	51.47	57.39	50.81	59.34	56.14	49.82	52.51	59.25	1.5	3.19	1.69	0.75	2.438	10.5	11.25	14.438	2.25	4.88	2.63	0	2.625	5.25	5.25	10.125	0	1.69	1.69	0.75	2.438	10.5	11.25	12.94	0	1.69	1.688	0.375	2.063	31.5	31.875
1	12	365	43.75	1	50	1	50.8621	1	52.5862	1	43.69	57.8	34.46	57.49	34.86	59.08	35.33	60.73	0	0.38	0.38	0.563	0.938	21.875	22.438	22.813	0.75	0.88	0.13	0.125	0.25	40.25	40.375	41.25	0	0.25	0.25	0.563	0.813	35.875	36.438	36.69	0	0.38	0.375	0.25	0.625	23.625	23.875
2	12	365	31.0345	1	27.5862	1	31.25	1	36.6071	1	32.39	59.7	37.28	61.28	34.63	53.72	38.36	56.68	1.5	1.5	0	3.375	3.375	21	24.375	25.875	1.5	1.5	0	0	0	42	42	43.5	1	1	0	1.5	1.5	21.875	23.375	24.38	1.25	1.25	0	3	3	11.375	14.375
2	12	365	6.03448	0	1.72414	0	2.58621	0	4.31034	0	42.4	49.94	43.46	46.43	37.72	57.56	39.82	52.36	5	5	0	0.75	0.75	13.125	13.875	18.875	1.88	1.88	0	1.5	1.5	31.5	33	34.875	0.25	0.25	0	0	0	21	21	21.25	5.13	5.13	0	0.75	0.75	31.5	32.25
2	12	349	13.7931	0	3.44828	0	6.03448	0	11.2069	0	44.47	53.67	46.24	48.01	42.49	54.99			2.75	4.25	1.5	0.75	2.25	13.125	13.875	18.125	2.25	2.63	0.38	3.375	3.75	21.875	25.25	27.875	3.25	3.25	0	3.375	3.375	21.875	25.25	28.5	1.01	2.7	1.688	1.688	3.375	13.125	14.813
1	0	0	25	1							32.87	61.35							0	0	0	0	0	37.625	37.625	37.625
2	12	365	24.1379	1	37.931	1	32.7586	1	16.0714	1	37.63	58.12	27.78	57.7	38.95	53.1	29.09	63.41	1	1.38	0.38	0.75	1.125	56	56.75	58.125	3.38	3.75	0.38	0.375	0.75	26.25	26.625	30.375	4.63	6.13	1.5	0.375	1.875	31.5	31.875	38.01	0.75	1.5	0.75	0.375	1.125	26.25	26.625
1	0	0	5.17241	0			4.16667	0			48.71	60.15			55.25	57.82			6	9.38	3.38	0.75	4.125	26.25	27	36.375									7.38	10.75	3.38	0	3.375	7.875	7.875	18.63
1	0	0	0.862069	0	0.862069	0					52.66	51.28	58.52	54.22					5.13	8.5	3.38	3.375	6.75	56	59.375	67.875	18	21.38	3.38	3.375	6.75	40.25	43.625	65
2	12	365	4.16667	0	2.5	0	1.66667	0	1.66667	0	53.18	57.3	55.19	55.14	52.51	59.25	48.65	57.47	0	3.38	3.38	0.75	4.125	7.875	8.625	12	0	1.69	1.69	0.75	2.438	13.125	13.875	15.563	0	1.69	1.69	0.375	2.063	10.5	10.875	12.56	0	1.69	1.688	0.75	2.438	5.25	6
2	12	365	0	0	3.44828	0	0	0	0	0	50.24	55.57	52.11	56.77	52.11	56.77	52.11	56.77	0	3.38	3.38	0.563	3.938	23.625	24.188	27.563	1	4.38	3.38	1.688	5.063	23.625	25.313	29.688	1	2.69	1.69	0.563	2.25	56	56.563	59.25	3.38	6.76	3.375	1.5	4.875	42	43.5
1	12	349	30.1724	1	22.4138	1	33.6207	1	24.1667	1	46.13	49.43	50.46	46.38	54.4	47.29	42.96	42.8	0	3.38	3.38	0	3.375	21	21	24.375	0.75	2.25	1.5	0	1.5	37.625	37.625	39.875	0	0.75	0.75	0.375	1.125	37.625	38	38.75	0	1.5	1.5	0	1.5	23.625	23.625
1	12	365	1.72414	0	6.89655	0	26.7857	1	10	0	53.18	57.3	52.11	56.77	24.89	50.55	49.38	58.2	4.5	18	13.5	21	34.5	21	42	60	2.5	5.88	3.38	2.625	6	23.625	26.25	32.125	0	0.75	0.75	0.25	1	0.875	1.125	1.88	2.25	5.63	3.375	2.625	6	23.625	26.25
1	12	365	5.17241	0	0.862069	0	1.72414	0	4.31034	0	54.21	55.96	54.21	55.96	55.91	55.87	55.91	55.87	3.25	4	0.75	1.688	2.438	26.25	27.938	31.938	1.5	3	1.5	13.5	15	56	69.5	72.5	1	2.5	1.5	0.375	1.875	26.25	26.625	29.13	2.38	5.76	3.375	0	3.375	45.5	45.5
2	12	365	9.48276	0	13.7931	0	14.6552	0	5	0	47.78	55.16	50.34	49.55	43.49	59.44	52.11	56.77	3.75	4.5	0.75	0.875	1.625	3.5	4.375	8.875	7	7.75	0.75	0.75	1.5	7.875	8.625	16.375	11.5	12.25	0.75	0.875	1.625	5.25	6.125	18.38	16.5	18.19	1.688	0	1.688	15.75	15.75
1	12	365	3.33333	0	2.5	0	1.72414	0	0.862069	0	55.25	57.82	46.95	57.57	53.01	53.59	40.32	58.38	4.5	9.75	5.25	0	5.25	10.5	10.5	20.25	1.88	4.5	2.63	0	2.625	15.75	15.75	20.25	3	8.25	5.25	5.25	10.5	3.5	8.75	17	3.5	14	10.5	2.625	13.125	3.5	6.125
1	12	346	8.92857	0	12.5	0	14.8148	0	18.9655	1	42.78	60.77	47.65	55.42	39.62	55.9	46.95	57.57	0	3.38	3.38	0	3.375	26.25	26.25	29.625	0	1.69	1.69	3.375	5.063	10.5	13.875	15.563	0	3.38	3.38	0	3.375	5.25	5.25	8.63	0.25	3.63	3.375	1.688	5.063	13.125	14.813
1	12	365	16.3793	1	18.1034	1	20.6897	1	10.3448	0	52.34	54.76	50.24	55.57	45.26	62.02	49.38	58.2	1	2.69	1.69	1.688	3.375	21.875	23.563	26.25	1	4.38	3.38	1.688	5.063	23.625	25.313	29.688	1.5	3	1.5	3.375	4.875	23.625	27	30	2.63	3.38	0.75	1.688	2.438	23.625	25.313
2	8	226	18.3333	1	9.48276	0	20.8333	1			46.95	58.74	52.88	58.66	53.68	51.99			1.5	4.88	3.38	0	3.375	23.625	23.625	28.5	3.75	5.25	1.5	3.375	4.875	23.625	27	32.25	3.25	6.63	3.38	0.75	4.125	15.75	16.5	23.13
2	13	365	0	0			0	0	0	0	51.47	57.39			53.82	47.35	52.11	47.45	0.75	6	5.25	1.688	6.938	21.875	23.563	29.563									0.5	5.75	5.25	2.625	7.875	23.625	26.25	32	0.63	3.26	2.625	2.625	5.25	5.25	7.875
2	3	73	5	0	10.3448	0					49.02	51.17	44.31	54.15					9	10.5	1.5	1.688	3.188	37.625	39.313	49.813	7.5	9	1.5	5.25	6.75	40.25	45.5	54.5
2	12	365	24.1667	1	15	1	13.3333	0	13.3333	0	48.57	54.83	50.24	55.57	46.05	52.37	51.39	51.1	3.13	3.88	0.75	0.563	1.313	3.5	4.063	7.938	10.88	12.56	1.69	0.875	2.563	15.75	16.625	29.188	6.25	9.63	3.38	1.688	5.063	5.25	6.938	16.56	6	7.69	1.688	0.875	2.563	7.875	8.75
1	12	365	16.3793	1	9.48276	0	5.83333	0	12.069	0	45.23	53.56	42.55	62.61	49.52	56.01	47.01	60.25	3.5	6.88	3.38	0	3.375	42	42	48.875	18	21.38	3.38	0	3.375	56	56	77.375	30	33.38	3.38	5.25	8.625	31.5	36.75	70.13	1.25	2.75	1.5	0.75	2.25	31.5	32.25
1	12	365	20	1	12.931	0	6.03448	0	2.58621	0	35.95	56.65	39.71	61.91	48.42	42.75	44.97	58.89	2.25	2.63	0.38	0.25	0.625	40.25	40.5	43.125	0.25	0.25	0	0.563	0.563	31.5	32.063	32.313	0	1.5	1.5	0.75	2.25	56	56.75	58.25	3.63	3.63	0	0.563	0.563	21	21.563
1	12	365	4.16667	0	1.66667	0	2.58621	0	2.5	0	55.08	53.33	57.2	54.16	56.78	53.24	57.2	54.16	4.38	7	2.63	2.625	5.25	56	58.625	65.625	10.13	12.75	2.63	5.25	7.875	45.5	50.75	63.5	4	6.63	2.63	2.625	5.25	15.75	18.375	25	4.51	9.76	5.25	0.563	5.813	31.5	32.063
2	12	365	8.62069	0	7.75862	0	10.3448	0	8.62069	0	52.34	54.76			52.43	48.74	42.41	61.32	6	16.5	10.5	3.375	13.875	35	38.375	54.875	3	6.38	3.38	3.375	6.75	21.875	25.25	31.625	1.5	4.88	3.38	3.375	6.75	6.125	9.5	14.38	1.13	7.88	6.75	3.375	10.125	15.75	19.125
1	4	104	7.75862	0			8.03571	0	3.44828	0	50.39	51.59			50.75	56.66	51.62	54.03	3	9	6	0.75	6.75	15.75	16.5	25.5									6	6.75	0.75	0	0.75	15.75	15.75	22.5	3	3	0	0.75	0.75	15.75	16.5
2	12	365	2.5	0	0.833333	0	3.44828	0	0.833333	0	56.57	57.88	56.57	57.88	56.57	57.88	56.99	58.8	1.25	2.75	1.5	3	4.5	40.25	43.25	46	4.88	5.63	0.75	13.5	14.25	37.625	51.125	56.75	9	10.5	1.5	3	4.5	40.25	43.25	53.75	0.38	3.76	3.375	13.5	16.875	35.875	49.375
1	12	365	0.833333	0	3.33333	0	4.16667	0	3.33333	0	56.12	55.19	58.55	47.58	39.67	52.05	40.43	47.18	3.5	6.88	3.38	0.75	4.125	26.25	27	33.875	1.75	3.44	1.69	1.688	3.375	45.5	47.188	50.625	1.75	3.44	1.69	0.75	2.438	15.75	16.5	19.94	1.64	6.89	5.25	0.375	5.625	31.5	31.875
2	12	365	6.03448	0	15.5172	1	16.3793	1	16.3793	1	46.07	56.71	40.96	54.92	40.7	55.73	45.02	53.71	0.75	6	5.25	0.75	6	23.625	24.375	30.375	1	6.25	5.25	1.688	6.938	31.5	33.188	39.438	0.5	5.75	5.25	0.75	6	13.125	13.875	19.63	0	1.69	1.688	0	1.688	26.25	26.25
1	12	365	8.62069	0	9.48276	0	10.3448	0	14.6552	0	57.14	33.18	55.84	39.13	52.22	53.63	51.97	35.26	0	3.38	3.38	0.375	3.75	7.875	8.25	11.625	0	3.38	3.38	0	3.375	23.625	23.625	27	0	3.38	3.38	1.5	4.875	23.625	25.125	28.5	0	3.38	3.375	0.125	3.5	15.75	15.875
1	12	365	3.33333	0	5.83333	0	6.03448	0	8.62069	0	56.87	47.22	56.06	52.51	56.87	47.22	52.08	47.78	1.88	5.25	3.38	0.563	3.938	6.125	6.688	11.938	0	3.38	3.38	0.563	3.938	11.375	11.938	15.313	1.88	5.26	3.38	0.25	3.625	21.875	22.125	27.38	1.5	3.19	1.688	0.25	1.938	11.375	11.625
2	12	365	31.8966	1	24.1667	1	22.5	1	24.1667	1	47.78	54.23	42.88	57.13	41.01	55.93	40.79	60.03	0.25	3.63	3.38	0.375	3.75	40.25	40.625	44.25	0.5	3.88	3.38	21	24.375	42	63	66.875	0	3.38	3.38	2.625	6	37.625	40.25	43.63	0.88	4.26	3.375	3.375	6.75	37.625	41
2	6	165	13.7931	0	15.5172	1	11.2069	0	0	0	35.17	52.08	50.41	56.87	49.55	54	49.38	58.2	0	2.63	2.63	0	2.625	56	56	58.625	0.75	3.38	2.63	0	2.625	70	70	73.375	0	5.25	5.25	0	5.25	56	56	61.25	0.63	3.26	2.625	0	2.625	31.5	31.5
1	12	365	8.33333	0					3.33333	0	49.74	58.82					55.67	58.74	19.5	30	10.5	10.5	21	37.625	48.125	78.125																	8.76	19.26	10.5	0	10.5	3.5	3.5
2	8	215	1.72414	0	0.862069	0	0.862069	0	0	0	51.62	54.03	53.18	57.3	55.25	57.82	53.54	57.91	9	9	0	0	0	26.25	26.25	35.25	12	12	0	0	0	15.75	15.75	27.75	9	9	0	0	0	15.75	15.75	24.75	9	9	0	0	0	7.875	7.875
1	11	306	2.77778	0	6.25	0			4.31034	0	52.32	51.88	47.64	49.55			46.88	49.87	1	11.5	10.5	5.25	15.75	31.5	36.75	48.25	0	10.5	10.5	5.25	15.75	15.75	21	31.5									0	5.25	5.25	6.75	12	70	76.75
1	12	365	0	0	0	0	0	0	3.44828	0	56.99	58.8	57.87	45.98	56.34	56.79	39.16	47.76	6	9.38	3.38	0.375	3.75	42	42.375	51.75	8.5	8.5	0	0.75	0.75	21	21.75	30.25	6	7.5	1.5	0.75	2.25	42	42.75	50.25	0	0	0	0.75	0.75	26.25	27
1	0	0	38.7931	1							46.75	50.22							0	0.75	0.75	0.25	1	21.875	22.125	22.875
2	12	365	18.9655	1	23.3333	1	22.3214	1	11.6071	0	49.82	55.19	48.8	55.28	49.4	45.15	53.18	57.3	5	8.38	3.38	1.5	4.875	21	22.5	30.875	1	4.38	3.38	0.75	4.125	3.5	4.25	8.625	2.25	5.63	3.38	1.5	4.875	11.375	12.875	18.5	2.26	3.95	1.688	0.75	2.438	5.25	6
2	12	365	34.8214	1	12.963	0	22.4138	1	19.6429	1	42.66	59.47	42.86	54.23	38.89	61.53	39.8	57.02	3	4.5	1.5	0.75	2.25	5.25	6	10.5	4.5	4.5	0	0.563	0.563	11.375	11.938	16.438	4	4.38	0.38	0.375	0.75	21	21.375	25.75	3	4.69	1.688	0.375	2.063	11.375	11.75
2	12	365	7.75862	0	3.7037	0	1.78571	0	0.892857	0	55.58	49.57	55.25	57.82	55.25	57.82	55.25	57.82	3	4.5	1.5	0.75	2.25	6.125	6.875	11.375	4.5	4.5	0	0.563	0.563	21.875	22.438	26.938	5.25	7.88	2.63	0.375	3	42	42.375	50.25	6	6.75	0.75	0.375	1.125	23.625	24
2	12	365	7.75862	0	6.03448	0	5.17241	0	7.75862	0	41.07	52.47	41.82	54.81	43.49	59.44	36.92	56.49	0	0	0	0	0	23.625	23.625	23.625	1.25	1.25	0	0.25	0.25	23.625	23.875	25.125	1.75	1.75	0	0	0	23.625	23.625	25.38	0	0	0	1.688	1.688	31.5	33.188
1	1	1	6.03448	0							53.18	57.3							0	3.38	3.38	0	3.375	11.375	11.375	14.75
2	12	365	3.44828	0	2.58621	0	1.72414	0	0	0	55.91	55.87	55.36	54.73	54.05	54.67	57.23	55.93	0.63	4	3.38	0.375	3.75	23.625	24	28	4.5	6	1.5	0.375	1.875	26.25	26.625	32.625	0	3.38	3.38	0.375	3.75	13.125	13.5	16.88	0.75	4.13	3.375	0	3.375	40.25	40.25
2	12	365	13.7931	0	9.82143	0	25	1	22.4138	1	40.79	60.03	40.9	58.61	31.67	60.99	39.83	48.24	0	0.75	0.75	0.75	1.5	35	35.75	36.5	1.88	3.38	1.5	3.375	4.875	56	59.375	62.75	0.75	0.75	0	1.5	1.5	35	36.5	37.25	2.63	2.63	0	0.25	0.25	35	35.25
2	12	365	19.1667	1	16.6667	1	29.1667	1	20	1	53.29	54.16	56.78	53.24	52.98	54.14	42.38	52.33	0.5	2	1.5	1.5	3	56	57.5	59.5	1.25	2	0.75	3	3.75	56	59	61	5.75	6.5	0.75	1.5	2.25	56	57.5	64	0.63	0.63	0	3.375	3.375	31.5	34.875
2	1	1	31.6667	1							46.9	54.3							0	3.38	3.38	1.688	5.063	11.375	13.063	16.438
1	12	365	37.931	1	24.1667	1	25	1	27.5862	1	47.64	50.47	43.21	44.52			43.64	55.46	1	4.38	3.38	1.5	4.875	37.625	39.125	43.5	5.25	8.63	3.38	6.75	10.125	31.5	38.25	46.875	0			0.75		26.25	27	26.25	2.01	8.76	6.75	3.375	10.125	13.125	16.5
1	12	365	0.833333	0	0	0	0	0	0	0	51.67	55.76	54.21	55.96	54.21	55.96	49.68	56.14	7.5	10.88	3.38	0	3.375	56	56	66.875	3	6.38	3.38	1.5	4.875	15.75	17.25	23.625	10.5	13.88	3.38	0	3.375	31.5	31.5	45.38	0.38	3.76	3.375	3.375	6.75	13.125	16.5
1	12	335	0.892857	0	0	0	1.78571	0	0.862069	0	53.43	56.83	55.25	57.82	56.99	58.8	56.99	58.8	3.75	7.13	3.38	5.25	8.625	2.625	7.875	15	0.75	4.13	3.38	0.75	4.125	10.5	11.25	15.375	2	8.75	6.75	1.688	8.438	21	22.688	31.44	2.26	9.01	6.75	6.75	13.5	13.125	19.875
1	12	335	39.6552	1	41.3793	1			48.2759	1	38.54	52.03	24.9	56.4			25.35	48.23	0	0	0	0	0	31.5	31.5	31.5	1.25	1.25	0	0	0	23.625	23.625	24.875	0	0	0	0.563	0.563	11.375	11.938	11.94	0	0	0	0.75	0.75	13.125	13.875
2	12	365	16.3793	1	13.7931	0	9.48276	0	6.03448	0	49.75	44.61	49.75	44.61	52.3	44.03	49.7	51.34	0	3.38	3.38	0.25	3.625	13.125	13.375	16.75	0.75	4.13	3.38	0	3.375	10.5	10.5	14.625	0	5.25	5.25	3.375	8.625	10.5	13.875	19.13	3.26	6.64	3.375	0.375	3.75	13.125	13.5
2	12	337	0	0	3.44828	0			3.44828	0	55.25	57.82	55.67	58.74			55.25	57.82	6	7.5	1.5	6.75	8.25	10.5	17.25	24.75	3.5	5	1.5	0.375	1.875	5.25	5.625	10.625									3.25	6.63	3.375	3.375	6.75	2.625	6
2	12	365	25	1	31.25	1	32.7586	1	24.0741	1	45.81	46.01	42.11	34.51	40.93	45.11			1.75	2.5	0.75	0	0.75	21	21	23.5	5.63	5.63	0	1.5	1.5	70	71.5	77.125	0.75	0.75	0	0	0	35	35	35.75	2.63	2.63	0	0.375	0.375	23.625	24
1	0	0	37.931	1			28.7037	1			46.88	49.27			48.95	36.47			0	1.69	1.69	0.75	2.438	13.125	13.875	15.563									0.75	2.44	1.69	0	1.688	26.25	26.25	28.69
1	12	365	16.3793	1	14.6552	0	18.9655	1	15.7407	1	42.83	53	45.57	50.73	46.1	55.87	51.5	52.9	0.75	2.44	1.69	0.563	2.25	23.625	24.188	26.625	0.75	2.44	1.69	1.688	3.375	15.75	17.438	19.875	0	0.56	0.56	1.688	2.25	31.5	33.188	33.75	0.63	2.32	1.688	1.688	3.375	13.125	14.813
2	12	365	14.1667	0	14.6552	0	12.5	0	24.1667	1	44.22	60.17	45.19	54.4	44.22	60.17	42.54	57.33	1.25	2.75	1.5	3.375	4.875	26.25	29.625	32.375	6.75	7.5	0.75	1.5	2.25	26.25	27.75	35.25	9	12	3	1.5	4.5	26.25	27.75	39.75	0	35	35	35	70	5.25	40.25
2	4	122	0	0	9.16667	0	25	1			45.55	62.37	52.51	59.25	43.55	62.12			4	4	0	0.75	0.75	10.5	11.25	15.25	2	2	0	1.688	1.688	21	22.688	24.688	0	0	0	0.125	0.125	21	21.125	21.13
1	9	276	21.6667	1	35.8333	1	30	1	49.1667	1	47.94	47.91	43.38	51.66	48.64	55.76	42.38	58.13	1.5	3	1.5	5.25	6.75	35.875	41.125	44.125	0	1.5	1.5	2.625	4.125	23.625	26.25	27.75	0.5	2	1.5	2.625	4.125	35.875	38.5	40.5	1.13	1.88	0.75	3.375	4.125	23.625	27
2	12	365	6.89655	0	8.62069	0	0.925926	0	5.83333	0	52.21	48.88	50.11	45.42	50.97	42.72	54.45	42.9	4.5	4.5	0	0.875	0.875	26.25	27.125	31.625	1.5	4.88	3.38	3.375	6.75	31.5	34.875	39.75	5.5	7	1.5	1.688	3.188	23.625	25.313	32.31	6.75	6.75	0	0.75	0.75	23.625	24.375
2	11	306	21.6667	1	32.7586	1	48.2143	1			41.51	60.76	44.22	60.17					3.5	10.25	6.75	1.5	8.25	31.5	33	43.25	4.25	14.75	10.5	6.75	17.25	26.25	33	47.75
1	12	365	9.16667	0	1.66667	0	15.5172	1	1.72414	0	41.69	51.67	50.41	56.87	50.41	56.87	54.21	55.96	0	0.75	0.75	0	0.75	35	35	35.75	0	0.75	0.75	0	0.75	21	21	21.75	1.88	2.63	0.75	0	0.75	35	35	37.63	0	0.75	0.75	0	0.75	35.875	35.875
1	12	365	10	0	1.66667	0	20	1	7.14286	0	47.01	60.25	48.02	53.64			49.94	51.48	0	3.38	3.38	0	3.375	70	70	73.375	0	3.38	3.38	0.875	4.25	31.5	32.375	35.75	4.5	7.88	3.38	0.75	4.125	31.5	32.25	40.13	0.38	3.76	3.375	1.5	4.875	56	57.5
2	7	214	16.6667	1	9.16667	0	4.31034	0			35.61	46.06	35.72	55.3	37.56	57.34			12	15.38	3.38	0	3.375	11.375	11.375	26.75	15	18.38	3.38	0	3.375	10.5	10.5	28.875	15	18.38	3.38	0	3.375	7.875	7.875	26.25
1	12	365	21.5517	1	12.931	0	3.44828	0	5.17241	0	53.19	59.7	53.85	57.75	56.99	58.8	58.36	54.7	0	3.38	3.38	0	3.375	31.5	31.5	34.875	0	3.38	3.38	0	3.375	42	42	45.375	1	4.38	3.38	3.375	6.75	56	59.375	63.75	0	3.38	3.375	1.688	5.063	31.5	33.188
1	12	365	4.31034	0	2.58621	0	8.62069	0	4.31034	0	56.57	57.88	56.57	57.88	55.85	57.15	55.85	57.15	0	3.38	3.38	0	3.375	23.625	23.625	27	0	3.38	3.38	0.375	3.75	10.5	10.875	14.25	0.75	4.13	3.38	0	3.375	13.125	13.125	17.25	0	3.38	3.375	0.75	4.125	23.625	24.375
1	2	61	7.75862	0	0.862069	0					45.83	46.11	48.01	49.11					0	0	0	0.25	0.25	31.5	31.75	31.75	0	0.13	0.13	0.25	0.375	21.875	22.125	22.25
1	12	365	0.833333	0	2.58621	0	0.862069	0	2.5	0	56.78	53.24	56.78	53.24	54.32	52.82	55.91	55.87	3.13	6.5	3.38	0.25	3.625	10.5	10.75	17.25	4.13	7.5	3.38	0.75	4.125	2.625	3.375	10.875	4.38	7.76	3.38	0.75	4.125	2.625	3.375	11.13	7.88	11.25	3.375	0	3.375	2.625	2.625
1	0	0	20.6897	1							37.56	57.34							0	0.75	0.75	0.875	1.625	11.375	12.25	13
2	12	365	3.44828	0	1.78571	0	1.72414	0	0.862069	0	54.25	60.23	53.6	58.22	49.48	62.04	54.25	60.23	0	3.38	3.38	0	3.375	45.5	45.5	48.875	0.75	14.25	13.5	3.375	16.875	40.25	43.625	57.875	0	0	0	6	6	45.5	51.5	51.5	0.5	3.88	3.375	1.5	4.875	37.625	39.125
2	12	365	11.6667	0	6.89655	0	19.1667	1	3.44828	0	53.18	57.3	52.11	56.77			57.59	42.52	2.5	2.5	0	10.5	10.5	56	66.5	69	7.75	9.25	1.5	0	1.5	35.875	35.875	45.125	3	3	0	10.5	10.5	21	31.5	34.5	2.25	2.63	0.375	0	0.375	35.875	35.875
2	12	365	21.5517	1	28.4483	1	13.7931	0	34.4828	1	44.73	53.43	42.55	62.61	44.33	57.03	29.2	60.27	1.25	2.75	1.5	0.75	2.25	26.25	27	29.75	2.5	3.25	0.75	0.375	1.125	10.5	10.875	14.125	0.63	2.13	1.5	0.375	1.875	42	42.375	44.51	0	0	0	1.688	1.688	37.625	39.313
2	12	365	6.03448	0	3.44828	0	10.3448	0	7.75862	0	49.63	52.87	52.98	54.14	50.41	56.87	47.1	55.37	4.5	6	1.5	0	1.5	21	21	27	9	9.38	0.38	0.375	0.75	26.25	26.625	36	12	12.75	0.75	0.375	1.125	26.25	26.625	39.38	4.5	5.25	0.75	0.75	1.5	42	42.75
2	12	365	5.83333	0	7.5	0	2.5	0	4.16667	0	52.98	54.14	55.91	55.87	55.91	55.87	52.31	56.09	0	1.5	1.5	1.5	3	45.5	47	48.5	2.25	5.63	3.38	0	3.375	10.5	10.5	16.125	3	6.38	3.38	0.375	3.75	31.5	31.875	38.25	3	4.5	1.5	0.75	2.25	21	21.75
1	12	365	11.2069	0	18.1034	1	12.931	0	10.3448	0	46.21	60.42	49.72	59.17	53.18	57.3	49.72	59.17	1.75	4.38	2.63	1.688	4.313	3.5	5.188	9.563	0.25	5.5	5.25	1.688	6.938	13.125	14.813	20.313	5.25	10.5	5.25	0.75	6	7.875	8.625	19.13	1.13	6.38	5.25	1.688	6.938	5.25	6.938
1	12	365	4.16667	0	3.33333	0	0	0	1.66667	0	54.5	57.36	50.73	57.42	53.83	59.31	50.06	59.37	6	16.5	10.5	21	31.5	21	42	58.5	4	10.75	6.75	3.375	10.125	42	45.375	56.125	0	10.5	10.5	3.375	13.875	21	24.375	34.88	5.25	15.75	10.5	10.5	21	42	52.5
2	12	365	1.72414	0	0	0	0.862069	0	0	0	57.23	55.93	57.23	55.93	56.99	58.8	57.65	56.85	6	12.75	6.75	0	6.75	23.625	23.625	36.375	6	19.5	13.5	0.563	14.063	21.875	22.438	41.938	10	16.75	6.75	1.688	8.438	21.875	23.563	40.31	6.38	13.13	6.75	0.25	7	21.875	22.125
1	12	365	0.833333	0	0	0	0	0	1.66667	0	56.78	53.24	55.91	55.87	53.18	57.3	55.91	55.87	3	6	3	0.375	3.375	23.625	24	30	2.25	5.63	3.38	1.688	5.063	21	22.688	28.313	1.88	3.38	1.5	0.75	2.25	7.875	8.625	12.01	0.5	14	13.5	0.75	14.25	10.5	11.25
1	11	335	14.6552	0	8.03571	0	11.2069	0	15.5172	1	53.61	39.67	53.09	51	53.09	51	52.8	48.51	8.38	8.38	0	0	0	31.5	31.5	39.875	7.88	7.88	0	10.5	10.5				4.38	4.38	0	0	0	15.75	15.75	20.13	3.63	3.63	0	0.25	0.25	31.5	31.75
1	12	335	3.33333	0	2.5	0	4.16667	0	1.66667	0	56.34	56.79	56.57	57.88	55.67	58.74	55.67	58.74	6	9	3	0	3	23.625	23.625	32.625	6	6	0	3.375	3.375	37.625	41	47	6	12	6	3.375	9.375	40.25	43.625	55.63	6	9	3	3	6	45.5	48.5
1	12	335	2.5	0	2.5	0	0.833333	0	3.33333	0	55.25	57.82	55.25	57.82	49.41	57.36	55.91	55.87	3.75	8.75	5	0	5	26.25	26.25	35	10.5	10.5	0	3.375	3.375	37.625	41	51.5	9	9	0	0	0	7.875	7.875	16.88	9	14	5	3	8	31.5	34.5
2	10	273	0	0	2.58621	0	4.16667	0			53.18	57.3	55.19	55.14	51.79	58.52	42.27	44.55	1.25	2.94	1.69	2.625	4.313	2.625	5.25	8.188	0.75	6	5.25	5.25	10.5	5.25	10.5	16.5	1.88	7.13	5.25	5.25	10.5	11.375	16.625	23.76	0.38	5.63	5.25	5.25	10.5	13.125	18.375
2	11	335	4.31034	0	0	0	0	0			54.05	40.56	43.51	65.41	52.19	54.61			0	1.69	1.69	0.563	2.25	23.625	24.188	25.875	0	2.63	2.63	1.688	4.313	5.25	6.938	9.563	0	3.38	3.38	0.875	4.25	23.625	24.5	27.88
2	0	0	9.48276	0							58.49	48.87							0	3.38	3.38	3.375	6.75	15.75	19.125	22.5
2	0	0	4.46429	0							51.39	56.04							0	3.38	3.38	0.563	3.938	31.5	32.063	35.438
1	12	337	43.9655	1	37.069	1	43.1034	1	52.7778	1	38.58	57.31	39.75	60.66	36.63	51.95	34.97	55.94	2.5	5.88	3.38	10.5	13.875	21	31.5	37.375	1.25	4.63	3.38	10.5	13.875	21	31.5	36.125	0	3.38	3.38	5.25	8.625	11.375	16.625	20	0.38	3.76	3.375	3.375	6.75	11.375	14.75
1	12	365	7.5	0	18.3333	1	14.1667	0	15	1	52.45	51.62	55.19	50.19	51.27	54.24	51.27	54.24	4	5.5	1.5	0.375	1.875	21	21.375	26.875	2	8.75	6.75	1.688	8.438	7.875	9.563	18.313	7.5	10.88	3.38	2.625	6	15.75	18.375	29.25	0.75	2.25	1.5	6.75	8.25	21	27.75
1	12	365	4.16667	0	4.16667	0	6.66667	0	7.5	0	50.75	56.66	48.89	56.63	55.08	53.33	56.78	53.24	1.75	3.25	1.5	0	1.5	35.875	35.875	39.125	1.5	3.19	1.69	0	1.688	23.625	23.625	26.813	2.25	3.94	1.69	0.75	2.438	23.625	24.375	28.31	2.14	3.83	1.688	0.375	2.063	37.625	38
1	12	365	4.31034	0	2.5	0	0.862069	0	0	0	54.05	54.67			45.08	57.54	54.05	54.67	0.5	0.75	0.25	0.125	0.375	11.375	11.5	12.25	0.75	0.75	0	0	0	21	21	21.75	0.75	0.75	0	0.375	0.375	21	21.375	22.13	1.13	1.51	0.375	0.75	1.125	45.5	46.25
2	12	365	3.33333	0	8.62069	0	5.83333	0	4.16667	0	44.39	39.92	48.65	44.38	47.36	46.02	51.82	40.02	0.75	14.25	13.5	5.25	18.75	42	47.25	61.5	1.25	11.25	10	5.25	15.25	31.5	36.75	48	1.75	8.5	6.75	2.625	9.375	37.625	40.25	48.75	0.38	3.38	3	5.25	8.25	31.5	36.75
2	12	365	7.5	0	7.75862	0	19.8276	1	18.1034	1	43.76	48.02	44.97	58.89	26.26	53.7	44.39	55.96	1.88	7.13	5.25	0	5.25	45.5	45.5	52.625	6.75	12	5.25	1.5	6.75	56	57.5	69.5	6	11.25	5.25	3.375	8.625	15.75	19.125	30.38	0	5.25	5.25	3.375	8.625	26.25	29.625
2	12	365	20.6897	1	18.9655	1	11.2069	0	12.931	0	50.98	52.87	48.02	59.26	40.69	58.54	54.37	48.72	0	0	0	0	0	15.75	15.75	15.75	0.75	0.88	0.13	0	0.125				0	0	0	0.25	0.25	5.25	5.5	5.5	0	2.63	2.625	0.75	3.375	10.5	11.25
1	0	0	5	0							51.73	50.89							0	2.63	2.63	1.688	4.313	15.75	17.438	20.063
2	12	365	16.9643	1	15.7407	1	12.931	0	11.2069	0	52.98	54.14	52.11	56.77	52.86	43.69	57.23	55.93	3	8.25	5.25	2.625	7.875	56	58.625	66.875	4.5	9.75	5.25	0.75	6	21	21.75	31.5	4.5	9.75	5.25	0.75	6	31.5	32.25	42	1.63	6.88	5.25	1.688	6.938	10.5	12.188
2	12	365	1.66667	0	5.17241	0	5	0	12.069	0	53.6	58.22	56.55	45.92	53.18	57.3	52.11	56.77	0.5	3.13	2.63	0.75	3.375	37.625	38.375	41.5	2.25	3.75	1.5	1.5	3	35.875	37.375	41.125	0.75	1.5	0.75	1.5	2.25	37.625	39.125	40.63	0.38	1.26	0.875	0.25	1.125	35.875	36.125
1	12	365	8.33333	0	8.33333	0	8.33333	0	8.33333	0	53.09	51	46.74	41.96	43.06	50.17	39.6	52.03	0.75	2.25	1.5	1.5	3	26.25	27.75	30	0	1.5	1.5	1.5	3	42	43.5	45	1.5	3	1.5	0.75	2.25	31.5	32.25	35.25	1.38	2.88	1.5	1.5	3	31.5	33
1	12	365	2.5	0	10.8333	0	10	0	0.833333	0	39.64	61.03	35.57	58.67	38.11	58.87	40.32	52.77	2.5	4.19	1.69	0.375	2.063	31.5	31.875	36.063	2.38	2.38	0	0	0	15.75	15.75	18.125	11.38	11.76	0.38	0.25	0.625	15.75	16	27.76	1.5	2.25	0.75	0.75	1.5	3.5	4.25
2	0	0	6.89655	0							51.26	41.47							0.75	10.75	10	5.25	15.25	35	40.25	51
2	0	0	0	0							41.15	63.5							0	10.5	10.5	5.25	15.75	31.5	36.75	47.25
1	12	365	3.44828	0	10.8333	0	4.16667	0	7.5	0	55.89	48.04	55.91	55.87	55.91	55.87	57.2	54.16	4.5	6	1.5	3	4.5	26.25	29.25	35.25	4.5	6	1.5	0	1.5	31.5	31.5	37.5	3.75	6.75	3	0	3	26.25	26.25	33	1.5	3	1.5	3	4.5	42	45
2	0	0	30.1724	1							30.96	63.14							0	0	0	0.125	0.125	0.875	1	1
1	12	365	39.6552	1	32.7586	1	43.1034	1	50	1	30.03	66.37	27.32	66.96	35.54	64.7	22.69	61.97	0	0.75	0.75	0	0.75	23.625	23.625	24.375	3.13	3.13	0	0	0	37.625	37.625	40.75	0	1.69	1.69	0	1.688	40.25	40.25	41.94	2	2	0	0.563	0.563	26.25	26.813
1	12	365	9.48276	0	6.89655	0	13.7931	0	8.62069	0	54.05	54.67	50.41	56.87	55.08	53.33	55.08	53.33	0	3.38	3.38	1.688	5.063	40.25	41.938	45.313	0	3.38	3.38	0.563	3.938	37.625	38.188	41.563	0.75	6	5.25	0.75	6	40.25	41	47	0.5	5.75	5.25	1.5	6.75	26.25	27.75
2	12	365	17.5926	1	22.2222	1	16.9643	1	15.5172	1	39.34	53.4	36.88	52.68	42	50.46	45.45	48.59	0.88	1.13	0.25	0	0.25	5.25	5.25	6.375	3.75	4.5	0.75	0	0.75	15.75	15.75	20.25	6.5	7.25	0.75	0	0.75	15.75	15.75	23	3.38	4.13	0.75	0.75	1.5	5.25	6
2	1	24	1.72414	0							57.48	51.09							0	3.38	3.38	0	3.375	35.875	35.875	39.25
1	12	365	18.3333	1	11.2069	0	12.5	0	15	1	39.76	57.19	39.32	62.64	37.1	55.64	47.35	61.21	1	2.5	1.5	1.5	3	31.5	33	35.5	9.38	10.88	1.5	3.375	4.875	26.25	29.625	40.5	1.5	2.25	0.75	1.688	2.438	26.25	27.938	30.19	3	6.38	3.375	6.75	10.125	31.5	38.25
2	3	86	20.8333	1	6.03448	0					45.81	54.85	44.63	55.35					4	7.38	3.38	1.5	4.875	13.125	14.625	22	6.75	10.13	3.38	3.375	6.75	21	24.375	34.5
2	3	86	5.35714	0	0.862069	0					53.82	47.35	53.18	57.3					1	2.5	1.5	3.375	4.875	23.625	27	29.5	0	3.38	3.38	3.375	6.75	42	45.375	48.75
2	12	365	4.31034	0	3.44828	0	4.31034	0	27.5862	1	56.78	53.24	56.06	52.51	55.36	54.73	50.73	57.42	1.25	3.88	2.63	2.625	5.25	37.625	40.25	44.125	1.75	7	5.25	1.5	6.75	13.125	14.625	21.625	1.75	7	5.25	0.875	6.125	23.625	24.5	31.5	0.88	6.13	5.25	0.75	6	23.625	24.375
1	12	365	0.833333	0	6.66667	0	0.833333	0	0.833333	0	56.99	58.8	57.23	55.93	55.91	55.87	56.57	57.88	0	0	0	0	0	56	56	56	0			0		26.25	26.25		0	0	0	0	0	42	42	42	0	0	0	0	0	31.5	31.5
1	12	365	5.17241	0	5	0	12.5	0	3.33333	0	39.19	35.55	43.96	56.53	45.2	59.34	48.65	57.47	0	10.5	10.5	0	10.5	6.125	6.125	16.625	1.5	4.88	3.38	0	3.375	21	21	25.875	1.25	4.63	3.38	0	3.375	13.125	13.125	17.75	0.38	5.63	5.25	0	5.25	5.25	5.25
1	12	365	14.6552	0	20.6897	1	13.7931	0	25	1	45.36	44.77	42.44	46.77			38.63	47.54	1.75	3.25	1.5	3	4.5	37.625	40.625	43.875	0	35	35	0.75	35.75	40.25	41	76	1.88	5.26	3.38	1.5	4.875	15.75	17.25	22.51	0	0	0	0	0	40.25	40.25
2	12	365	6.03448	0	10.3448	0	3.44828	0	5.17241	0	55.08	53.33	41.51	60.76	50.41	56.87	51.47	57.39	0	2.63	2.63	0.375	3	15.75	16.125	18.75	0	2.63	2.63	1.688	4.313	21	22.688	25.313	0	2.63	2.63	0	2.625	21	21	23.63	0	1.69	1.688	0.125	1.813	31.5	31.625
1	10	267	5.35714	0			7.75862	0			49.34	49.21	43.39	55.55	49.63	52.87			0	3.38	3.38	3.375	6.75	21	24.375	27.75	0	3.38	3.38	0	3.375	11.375	11.375	14.75	0	3.38	3.38	3.375	6.75	26.25	29.625	33
2	12	365	12.931	0	16.0714	1	12.931	0	3.44828	0	50.41	56.87	50.41	56.87	55.08	53.33	52.34	54.76	3.25	8.5	5.25	5.25	10.5	37.625	42.875	51.375	2.75	8	5.25	5.25	10.5	40.25	45.5	53.5	7.13	17.63	10.5	5.25	15.75	26.25	31.5	49.13	4.26	14.76	10.5	5.25	15.75	40.25	45.5
2	12	365	1.72414	0	1.78571	0	3.57143	0	0.862069	0	56.02	52.73	55.67	58.74	55.67	58.74	55.67	58.74	0	3.38	3.38	0.375	3.75	56	56.375	59.75	0	3.38	3.38	0.75	4.125	42	42.75	46.125	1	4.38	3.38	3.375	6.75	23.625	27	31.38	0	3.38	3.375	0.75	4.125	26.25	27
1	12	365	15.5172	1	12.931	0	12.931	0	12.931	0	34.5	50.66	41.75	53.06	36.78	62.43	46.58	59.86	0	0.56	0.56	0.125	0.688	56	56.125	56.688	0.75	3.75	3	0	3	42	42	45.75	0	0	0	0.563	0.563	42	42.563	42.56	0.88	0.88	0	0	0	7.875	7.875
1	9	266	50	1	60.8333	1	25	1					21.81	51.14	35.08	49.57			0	0	0	3.375	3.375	37.625	41	41	1	1.88	0.88	0.875	1.75	3.5	4.375	6.25	0	0	0	0.875	0.875	0	0.875	0.88
1	12	365	17.5	1	26.6667	1	7.5	0	7.5	0	54.53	57.09	51.39	56.04	55.25	57.82	56.78	53.24	2.5	4.19	1.69	0	1.688	13.125	13.125	17.313	1.75	3.44	1.69	0	1.688	13.125	13.125	16.563	2	2.75	0.75	0	0.75	21	21	23.75	0.75	2.44	1.688	0	1.688	13.125	13.125
2	12	365	5.83333	0	4.31034	0	4.31034	0	3.44828	0	53.18	57.3	44.13	61.02	52.11	56.77	55.91	55.87	0	3.38	3.38	0.75	4.125	26.25	27	30.375	0	3.38	3.38	1.688	5.063	23.625	25.313	28.688	0.75	4.13	3.38	1.688	5.063	31.5	33.188	37.31	0	3.38	3.375	0.75	4.125	21	21.75
1	12	365	44.8276	1	42.2414	1	28.4483	1	25	1	41.77	54.26	42.36	55.25	44.47	53.67	46.18	49.3	2.75	3.5	0.75	1.688	2.438	6.125	7.813	11.313	0.75	1.5	0.75	2.625	3.375	5.25	7.875	9.375	0	0.38	0.38	2.625	3	6.125	8.75	9.13	0	5.25	5.25	1.688	6.938	3.5	5.188
2	1	23	34.1667	1															0	0	0	0.75	0.75	10.5	11.25	11.25
2	12	365	5.17241	0	8.33333	0	6.89655	0	22.4138	1	51.39	51.1	45.11	55.53	52.11	56.77	42.52	56.24	3.25	4.75	1.5	0.75	2.25	26.25	27	31.75	4.63	6.13	1.5	0.75	2.25				0.63	2.13	1.5	1.5	3			3.63	1.5	3	1.5	0	1.5	13.125	13.125
1	0	0	12.5	0															0	3.38	3.38	10.5	13.875	70	80.5	83.875
1	12	365	1.66667	0	5.83333	0	3.33333	0	10	0	54.35	52.6	51.27	54.24	51.39	51.1	42.16	49.67	6	9.38	3.38	0	3.375	21	21	30.375	6	16.5	10.5	0	10.5	13.125	13.125	29.625	3	6.38	3.38	3	6.375	21	24	30.38	3	6.38	3.375	0.75	4.125	7.875	8.625
1	12	365	16.6667	1	19.1667	1	20	1	21.5517	1	50.24	55.57	47.67	58.3	47.1	55.37	46.95	58.74	6	16.5	10.5	0	10.5	15.75	15.75	32.25	6.75	10.13	3.38	0	3.375	45.5	45.5	55.625	6	12.75	6.75	0	6.75	13.125	13.125	25.88	6	9.38	3.375	0	3.375	37.625	37.625
2	12	365	11.6071	0	15	1	3.44828	0	2.67857	0	55.25	57.82	55.67	58.74	55.25	57.82			0	3.38	3.38	0	3.375	40.25	40.25	43.625	0.75	6	5.25	0	5.25	45.5	45.5	51.5	1.88	7.13	5.25	0	5.25	70	70	77.13	0	10.5	10.5	0.375	10.875	31.5	31.875
2	12	365	5	0	5.17241	0	4.31034	0	66.0714	1	40.79	62.09	40.79	62.09	35.46	64.23	17.26	51.39	0	3.38	3.38	0	3.375	56	56	59.375	0.5	3.88	3.38	0	3.375	45.5	45.5	49.375	0	3.38	3.38	0	3.375	56	56	59.38	0	5.25	5.25	0	5.25	21.875	21.875
1	12	365	1.66667	0	0.833333	0	4.16667	0	0.833333	0	54.21	55.96	53.54	57.91	55.25	57.82	55.25	57.82	7.5	10.88	3.38	0.375	3.75	6.125	6.5	17.375	9.75	13.13	3.38	0	3.375	7.875	7.875	21	8.75	12.13	3.38	0	3.375	6.125	6.125	18.25	5.25	8.63	3.375	0	3.375	5.25	5.25
2	12	365	18.3333	1	29.1667	1	31.8966	1	24.1667	1	39.08	57.41	33.63	58.2	38.07	54.19	40.77	53.6	1	6.25	5.25	1.688	6.938	6.125	7.813	14.063	3	8.25	5.25	1.5	6.75	23.625	25.125	33.375	1.5	6.75	5.25	0	5.25	23.625	23.625	30.38	0.5	5.75	5.25	0.25	5.5	7.875	8.125
1	0	0	0	0							55.67	58.74							6	9	3	1.688	4.688	37.625	39.313	48.313
2	12	365	1.66667	0	1.66667	0	1.66667	0	5.83333	0	52.22	53.63	56.17	49.37	55.25	57.82	54.35	51.45	1.75	5.13	3.38	0.25	3.625	13.125	13.375	18.5	2.25	5.63	3.38	0.125	3.5	11.375	11.5	17.125	1.25	4.63	3.38	0.125	3.5	21.875	22	26.63	1.13	4.51	3.375	0.125	3.5	11.375	11.5
2	12	365	39.1667	1			21.6667	1	10.8333	0					46.21	60.42	46.15	54.03	0	0	0	6	6	56	62	62									0.75	2.25	1.5	0	1.5	70	70	72.25	0	0	0	3.375	3.375	70	73.375
2	12	365	3.33333	0			5.83333	0	9.16667	0					47.67	58.3	41.57	54.89	6	6.75	0.75	0	0.75	45.5	45.5	52.25									0.75	1.5	0.75	0	0.75	70	70	71.5	0	0	0	6	6	31.5	37.5
1	3	83	21.6667	1							23.45	65.19							0.5	0.5	0	0	0
1	3	83	51.7241	1							23.11	47.44							0.63	0.63	0	1.688	1.688	56	57.688	58.313
1	4	113	33.6207	1	22.4138	1					49.56	49.57	49.52	56.01					0	3.38	3.38	0	3.375	35.875	35.875	39.25	0.5	7.25	6.75	0	6.75	45.5	45.5	52.75
2	12	356	40.5172	1	25.8621	1	20.6897	1			38.11	51.38	40.65	51.59	42.42	46.5			0	3.38	3.38	0	3.375	11.375	11.375	14.75	0	3.38	3.38	1.688	5.063	7.875	9.563	12.938	0	3.38	3.38	1.688	5.063	7.875	9.563	12.94
1	12	365	11.2069	0	24.1379	1	31.0345	1	38.3929	1	37.98	59.13			33.69	52	32.33	61.46	0	5.25	5.25	3	8.25	31.5	34.5	39.75	0.75	6	5.25	0.375	5.625	21.875	22.25	28.25	1.75	4.38	2.63	1.5	4.125	45.5	47	51.38	0.38	3.01	2.625	1.5	4.125	23.625	25.125
1	12	365	36.2069	1	52.5862	1	40.1786	1	27.5862	1	33.5	63.34	30.69	64.42	34.23	64.07	34.23	64.07	1.25	2.94	1.69	1.688	3.375	10.5	12.188	15.125	1	2.69	1.69	0.75	2.438	21	21.75	24.438	1	1	0	0	0	21	21	22	0.38	1.13	0.75	0.75	1.5	21	21.75
2	12	365	13.7931	0	10.3448	0	11.2069	0	8.03571	0	45.08	57.54			48.54	55.67	54.05	54.67	0.75	4.13	3.38	0	3.375	42	42	46.125	1	4.38	3.38	1.5	4.875	45.5	47	51.375	0.75	4.13	3.38	1.5	4.875	42	43.5	47.63	1.13	4.51	3.375	0	3.375	45.5	45.5
2	12	365	4.31034	0	3.44828	0	6.89655	0	9.48276	0	54.21	55.96	55.08	53.33	51.27	54.24	52.11	56.77	1.75	12.25	10.5	6	16.5	7.875	13.875	26.125	0.75	7.5	6.75	1.688	8.438	13.125	14.813	22.313	0.25	3.63	3.38	3	6.375	15.75	18.75	22.38	0.13	3.51	3.375	6.75	10.125	5.25	12
2	12	365	8.62069	0	13.7931	0	12.931	0	15.5172	1	44.7	57.71	42.23	53.81	41.97	60.31	39.01	55.06	0.75	0.75	0	13.5	13.5	35	48.5	49.25	1	1	0	0.25	0.25	10.5	10.75	11.75	0.75	0.75	0	0.25	0.25	21.875	22.125	22.88	0.38	0.38	0	0	0	0.875	0.875
1	12	365	0	0	0.862069	0	0	0	0	0	55.91	55.87	55.25	57.82	55.25	57.82	56.57	57.88	0	0	0	1.688	1.688	21	22.688	22.688	3	3	0	0.75	0.75	21	21.75	24.75	1.5	1.5	0	0	0	23.625	23.625	25.13	0	0	0	0	0	10.5	10.5
1	12	365	37.069	1	25.8621	1	31.0345	1	14.6552	0	49.41	57.36	48.02	61.75	45.11	55.55	55.91	55.87	5	8.38	3.38	1.688	5.063	31.5	33.188	41.563	3	6.38	3.38	1.5	4.875	15.75	17.25	23.625	0.75	4.13	3.38	0.75	4.125	26.25	27	31.13	7.88	9.38	1.5	0.75	2.25	31.5	32.25
2	12	365	3.44828	0	5.55556	0	3.44828	0	2.67857	0	57.29	46.5	55.42	51.34	55.08	53.33	55.91	55.87	0	0	0	0.75	0.75	23.625	24.375	24.375	1.25	1.25	0	0.75	0.75	42	42.75	44	1	1	0	1.688	1.688	7.875	9.563	10.56	0	0	0	0.75	0.75	6.125	6.875
2	12	365	5.17241	0	12.931	0	4.31034	0	15.8333	1	47.7	57.46	40.67	57.07	48.74	59.31	46.6	50.21	0	5.25	5.25	5.25	10.5	15.75	21	26.25	0	5.25	5.25	2.625	7.875	31.5	34.125	39.375	1.88	8.63	6.75	2.625	9.375	21	23.625	32.26	0.38	3.01	2.625	6.75	9.375	31.5	38.25
2	12	365	13.7931	0	23.3333	1	18.1034	1	16.3793	1	35.43	53.06	50.28	55.02	50.28	55.02	33.86	57.84	0	1.69	1.69	0.75	2.438	6.125	6.875	8.563	0	3.38	3.38	1.688	5.063	3.5	5.188	8.563	0.75	2.44	1.69	0.563	2.25	5.25	5.813	8.25	1.13	4.51	3.375	1.688	5.063	6.125	7.813
2	12	365	0	0	0	0	0	0	4.46429	0	53.43	56.83	56.57	57.88	56.57	57.88	55.85	57.15	2.5	4.19	1.69	3.375	5.063	26.25	29.625	33.813	0	1.69	1.69	0.75	2.438	40.25	41	42.688	0.5	2	1.5	1.5	3	7.875	9.375	11.38	0	1.5	1.5	3	4.5	26.25	29.25
1	11	325	25	1	23.2759	1	30.8333	1	16.3793	1	39.34	53.4	38.64	55.54	37.58	50.53	44.59	48.73	5.25	6	0.75	1.688	2.438	13.125	14.813	20.813	5.63	7.13	1.5	0	1.5	11.375	11.375	18.5	4.75	6.25	1.5	0	1.5	11.375	11.375	17.63	2.01	5.39	3.375	1.688	5.063	10.5	12.188
1	12	365	24.1379	1	19.6429	1	21.5517	1	21.5517	1	40.58	59.28	46.72	43.99	42.67	54.82	46.12	59.39	1.25	4.63	3.38	2.625	6	15.75	18.375	23	3.13	6.5	3.38	0.563	3.938	10.5	11.063	17.563	3.13	8.38	5.25	3.375	8.625	31.5	34.875	43.26	1.5	6.75	5.25	5.25	10.5	15.75	21
2	12	365	12.931	0			15	1	16.6667	1	53.49	55.23			46.63	60.48	52.17	49.9	0	0	0	0	0	26.25	26.25	26.25									0	0	0	0	0	23.625	23.625	23.63	0.38	0.38	0	0	0	37.625	37.625
1	12	365	7.75862	0	33.0357	1	29.3103	1	13.7931	0	54.13	44.61	54.04	50.63	46.1	55.87	49.52	56.01	6	9.38	3.38	0.25	3.625	15.75	16	25.375	11	12.5	1.5	1.688	3.188	7.875	9.563	22.063	9.75	13.13	3.38	0.75	4.125	7.875	8.625	21.75	6	9.38	3.375	0.75	4.125	26.25	27
2	12	365	28.4483	1	32.7586	1	10.7143	0	7.75862	0	41.27	62.21	43.87	62.67	48.05	54.77	47.33	60.8	3	16.5	13.5	3	16.5	45.5	48.5	65	0.75	2.25	1.5	3.375	4.875	45.5	48.875	51.125	3.63	10.38	6.75	0.125	6.875	37.625	37.75	48.13	1.13	7.88	6.75	3.375	10.125	13.125	16.5
1	11	345	12.931	0	13.3333	0	11.6667	0	3.44828	0	48.65	57.47	56.51	55.2	55.91	55.87	52.11	56.77	0.75	4.13	3.38	2.625	6	5.25	7.875	12	1	4	3	2.625	5.625	31.5	34.125	38.125	1.5	8.25	6.75	2.625	9.375	10.5	13.125	21.38	1.5	8.25	6.75	1.688	8.438	7.875	9.563
1	4	102	0.862069	0	0	0	0	0	0	0	54.21	55.96	54.21	55.96	55.25	57.82	54.78	40.99	21	26.25	5.25	0	5.25	42	42	68.25	4.38	9.63	5.25	6	11.25	56	62	71.625	3.75	9	5.25	3.375	8.625	45.5	48.875	57.88	0.38	2.07	1.688	1.688	3.375	11.375	13.063
2	3	72	3.44828	0	1.66667	0					59.41	37.88	51.05	46.92					1.75	1.75	0	0.875	0.875	23.625	24.5	26.25	1.75	1.75	0	2.625	2.625	10.5	13.125	14.875
2	1	10	34.4828	1							20.53	49.36							0	0	0	0.75	0.75	5.25	6	6
1	12	365	52.5	1	46.6667	1	45.8333	1	50.8621	1	34.12	52.16	43.26	48.98	33.58	56.39	30.48	53	1.5	1.5	0	0	0	35.875	35.875	37.375	3	3.75	0.75	0	0.75	37.625	37.625	41.375	3.5	3.5	0	0	0	37.625	37.625	41.13	3.38	3.38	0	0	0	23.625	23.625
1	12	365	0	0	0	0	0	0	0	0	55.25	57.82			55.25	57.82	55.25	57.82	0.63	2.13	1.5	0	1.5	21	21	23.125	0.75	1.5	0.75	0	0.75	6.125	6.125	7.625	0.5	2	1.5	0	1.5	10.5	10.5	12.5	0.51	3.51	3	0.75	3.75	3.5	4.25
2	12	365	33.3333	1	34.1667	1	45	1	39.1667	1	38.56	47.86	40.89	44.73	32.61	57.84	43.53	48.6	0	1.69	1.69	0	1.688	45.5	45.5	47.188	0	0.75	0.75	3.375	4.125	40.25	43.625	44.375	0.25	1.75	1.5	2.625	4.125	40.25	42.875	44.63	9	12.38	3.375	3	6.375	40.25	43.25
2	12	365	1.66667	0	3.33333	0	0.862069	0	0.862069	0	47.93	51.8	46.95	57.57	41.61	56.78	53.18	57.3	6	7.5	1.5	1.688	3.188	31.5	33.188	40.688	3.75	7.13	3.38	6.75	10.125	21	27.75	34.875	0	3.38	3.38	3.375	6.75	21	24.375	27.75	0.5	3.88	3.375	1.688	5.063	21	22.688
1	12	365	0.862069	0	5.83333	0	16.6667	1	15	1	43.58	61.27	51.45	58.72	43.55	62.12	44.91	55.93	0	0.38	0.38	0	0.375	37.625	37.625	38	7	12.25	5.25	2.625	7.875	35.875	38.5	50.75	3.75	5.44	1.69	0.563	2.25	7.875	8.438	13.88	0.88	1.63	0.75	0	0.75	40.25	40.25
1	12	365	6.25	0	14.6552	0	5.17241	0	21.5517	1	51.74	57	52.26	53.41	51.84	46.2	48.91	52.14	0	1.5	1.5	0	1.5	21	21	22.5	0.75	0.75	0	0.375	0.375	7.875	8.25	9	0.75	0.75	0	0.75	0.75	23.625	24.375	25.13	0	2.63	2.625	0.75	3.375	13.125	13.875
1	12	365	13.7931	0	11.2069	0	16.3793	1	54.3103	1	49	58.44	47.1	55.37	53.98	51.03	28.17	54.7	1.75	3.44	1.69	0	1.688	7.875	7.875	11.313	1.88	2.63	0.75	0.125	0.875	10.5	10.625	13.25	1	1	0	0.125	0.125	13.125	13.25	14.25	0	0	0	0	0	6.125	6.125
2	12	365	7.75862	0	17.2414	1	6.89655	0	9.48276	0	51.62	50	45.12	56.69	54.41	55.28	40.85	58.06	1.5	1.5	0	2.625	2.625	40.25	42.875	44.375	1.5	1.5	0	5.25	5.25	40.25	45.5	47	2.5	2.5	0	10.5	10.5	26.25	36.75	39.25	0.13	2.76	2.625	0.563	3.188	45.5	46.063
2	12	365	18.5185	1	10	0	16.3793	1	15.5172	1	52.45	47.59	53.32	53.94	48.65	57.47	53.32	53.94	4.5	7.5	3	3	6	31.5	34.5	42	1.5	4.88	3.38	0.75	4.125	42	42.75	47.625	3.25	4.75	1.5	0	1.5	15.75	15.75	20.5	3.38	6.38	3	0.375	3.375	40.25	40.625
2	12	365	5	0	5	0	5	0	10.8333	0	56.02	52.73	48.47	51.84	54.32	52.82	46.92	53.76	0.5	3.5	3	0.375	3.375	15.75	16.125	19.625	0	5	5	0.75	5.75	7.875	8.625	13.625	0.5	3.5	3	0.75	3.75	15.75	16.5	20	0	3	3	0.25	3.25	10.5	10.75
2	4	120	8.62069	0	9.48276	0					47.67	58.3	46.07	56.71					0	1.5	1.5	1.5	3	15.75	17.25	18.75	0	3.38	3.38	13.5	16.875	23.625	37.125	40.5
1	12	365	2.58621	0	1.66667	0	1.66667	0	1.66667	0	57.84	49.73	58.55	47.58	56.78	53.24	56.78	53.24	13	14.5	1.5	1.5	3	5.25	6.75	21.25	4.5	4.5	0	0.563	0.563	31.5	32.063	36.563	3	3.75	0.75	1.688	2.438	21	22.688	26.44	7.5	14.25	6.75	0	6.75
1	0	0	7.75862	0							40.72	52.58							0	0	0	6.75	6.75	45.5	52.25	52.25
1	12	365	24.1379	1	22.4138	1	30	1	43.1034	1	41.46	60.14	38.78	46.09	37.67	56.69	44.2	57.29	2.5	2.5	0	2.625	2.625	15.75	18.375	20.875	1.88	1.88	0	0	0	13.125	13.125	15	0	0	0	1.688	1.688	10.5	12.188	12.19	0	3.38	3.375	1.5	4.875	13.125	14.625
1	12	365	8.33333	0	13.3333	0	9.16667	0	6.03448	0	48.71	60.15	50.03	60.21	46.57	62.08	50.03	60.21	0.25	3.63	3.38	0.375	3.75	21.875	22.25	25.875	1.38	2.88	1.5	1.688	3.188	23.625	25.313	28.188	2.63	4.13	1.5	6	7.5	23.625	29.625	33.76	0.13	0.88	0.75	1.5	2.25	6.125	7.625
2	12	365	4.31034	0	10.3448	0	2.5	0	13.7931	0	49.8	54.56	44.52	54.22	52.45	51.62	46.95	57.57	0	3.38	3.38	1.5	4.875	31.5	33	36.375	1.25	8	6.75	3	9.75	26.25	29.25	37.25	3	9.75	6.75	0.75	7.5	26.25	27	36.75	0.38	7.13	6.75	1.5	8.25	21.875	23.375
2	12	365	50	1			62.931	1	52.5862	1	41.86	36.64					21.41	52.6	1.25	1.63	0.38	0.375	0.75	15.75	16.125	17.75									0.75	0.75	0	0	0	31.5	31.5	32.25	3.76	4.14	0.375	0.375	0.75	31.5	31.875
2	12	365	35	1			31.8966	1	29.3103	1	37.59	52.54			36.89	46.44	38.76	46.17	4.88	5.63	0.75	0	0.75	15.75	15.75	21.375									4.88	4.88	0	0.75	0.75	26.25	27	31.88	0	0.75	0.75	0	0.75	13.125	13.125
2	12	365	10.3448	0	10.3448	0	6.66667	0	12.069	0	47.82	54.94	53.32	53.94	47.82	54.94	46.96	51.72	0	0	0	0	0	11.375	11.375	11.375	10.5	11.06	0.56	0	0.563	10.5	10.5	21.563	6.5	6.5	0	0.125	0.125	7.875	8	14.5	0.75	1.5	0.75	0.375	1.125	23.625	24
2	10	284	16.0714	1	14.2857	0	14.6552	0			49.22	44.49	53.44	46.53	54.09	40.91			0	0	0	0	0	15.75	15.75	15.75	0	0	0	6.75	6.75	15.75	22.5	22.5	0	0	0	1.5	1.5	5.25	6.75	6.75
2	12	365	4.16667	0	2.5	0	2.58621	0	3.33333	0	55.08	53.33	46.33	49.45	55.91	55.87	55.25	57.82	0	1.5	1.5	3.375	4.875	13.125	16.5	18	0.5	3.88	3.38	0.75	4.125	11.375	12.125	16	1	4	3	3.375	6.375	13.125	16.5	20.5	0.38	7.13	6.75	1.688	8.438	23.625	25.313
1	3	72	10	0	6.66667	0	3.33333	0			45.94	54.59	47.53	57.63	49.41	57.36			2.5	3.25	0.75	21	21.75	45.5	66.5	69.75	10.5	12	1.5	1.688	3.188	45.5	47.188	59.188	7.75	9.25	1.5	5.25	6.75	42	47.25	56.5
1	2	41	4.46429	0							57.59	47.95							2.25	9	6.75	0.75	7.5	15.75	16.5	25.5
1	12	365	20.8333	1	16.6667	1	19.1667	1	11.6667	0	37.01	48	38.94	51.56	41.77	54.26	44.88	49.02	4.38	4.75	0.38	1.688	2.063	15.75	17.438	22.188	0	3.38	3.38	1.688	5.063	26.25	27.938	31.313	1.75	3.44	1.69	1.688	3.375	37.625	39.313	42.75	2.63	6.01	3.375	3.375	6.75	26.25	29.625
1	12	344	22.3214	1	24.1379	1	23.2759	1	37.069	1	43.49	59.44	49.38	58.2	47.01	60.25	48.74	59.31	0	1.5	1.5	10.5	12	23.625	34.125	35.625	1.75	5.13	3.38	10.5	13.875	26.25	36.75	41.875	11.25	16.5	5.25	5.25	10.5	15.75	21	37.5	0.13	21.13	21	13.5	34.5	31.5	45
1	12	365	3.33333	0	1.66667	0	0.833333	0	2.5	0	52.81	54.62	55.91	55.87	55.19	55.14	53.88	55.15	2	2.75	0.75	0.875	1.625	42	42.875	45.625	2.5	4	1.5	1.688	3.188	70	71.688	75.688	0	1.5	1.5	5.25	6.75	56	61.25	62.75	1.5	2.25	0.75	1.688	2.438	31.5	33.188
1	12	365	4.16667	0	10.8333	0	31.8966	1	9.16667	0	52.98	54.14	51.23	60.26	44.33	53	47.99	60.59	6.25	7.75	1.5	35	36.5	56	91	98.75	5	8	3	5.25	8.25	31.5	36.75	44.75	6	9.38	3.38	10.5	13.875	21	31.5	40.88	3	16.5	13.5	10.5	24	45.5	56
2	12	365	20.6897	1			37.037	1	19.8276	1	48.71	49.94			41.77	54.26	47.1	55.37	0.5	2	1.5	1.5	3	6.125	7.625	9.625									0	5.25	5.25	1.688	6.938	11.375	13.063	18.31	0.38	3.76	3.375	1.5	4.875	21.875	23.375
2	12	343	3.33333	0	0.833333	0	1.66667	0	1.66667	0	53.85	57.75	51.87	59.64	57.65	56.85	53.19	59.7	1.75	22.75	21	3.375	24.375	31.5	34.875	57.625	0.75	2.25	1.5	0.75	2.25	31.5	32.25	34.5	0.75	7.5	6.75	3.375	10.125	21	24.375	31.88	1.26	8.01	6.75	0.75	7.5	21	21.75
2	12	365	8.92857	0	9.48276	0	6.89655	0	14.6552	0	50.75	57.83	52.46	57.74	55.73	49.25	46.29	60.68	0	0.75	0.75	0.75	1.5	40.25	41	41.75	5	5.25	0.25	3.375	3.625	45.5	48.875	54.125	0.75	3.75	3	1.5	4.5	40.25	41.75	45.5	0	0	0	3.375	3.375	45.5	48.875
1	12	365	2.58621	0	0.833333	0	2.58621	0	1.72414	0	46.58	59.86	50.81	59.34	51.47	57.39	50.81	59.34	0	0	0	0	0	42	42	42	0	0	0	0	0	42	42	42	0	0	0	0	0	21	21	21	0	0	0	0	0	15.75	15.75
1	7	193	3.44828	0	1.72414	0					57.23	55.93	54.3	54.2					0.75	4.13	3.38	0.25	3.625	21.875	22.125	26.25	0	3.38	3.38	0	3.375	23.625	23.625	27
1	12	365	7.14286	0	6.25	0	6.89655	0	2.58621	0	51.47	57.39	43.6	56.3	43.49	59.44	50.75	56.66	1.5	1.5	0	0	0	70	70	71.5	1.5	2.25	0.75	0.75	1.5	70	70.75	73	1	1.75	0.75	3.375	4.125	45.5	48.875	50.63	3.01	4.51	1.5	6.75	8.25	45.5	52.25
2	12	365	0	0	4.16667	0	0.833333	0	2.58621	0	48.95	57.82	49.38	58.2	48.65	57.47	53.18	57.3	1.88	5.25	3.38	0.75	4.125	42	42.75	48	4.5	7.88	3.38	0.125	3.5	56	56.125	64	0.75	4.13	3.38	0	3.375	56	56	60.13	1.01	4.39	3.375	0.375	3.75	56	56.375
1	12	365	14.1667	0	4.16667	0	3.33333	0	5	0	55.91	55.87	56.78	53.24	55.19	55.14	52.98	54.14	2	5.38	3.38	1.688	5.063	11.375	13.063	18.438	3	6.38	3.38	0.563	3.938	13.125	13.688	20.063	2	5.38	3.38	1.688	5.063	40.25	41.938	47.31	3	4.5	1.5	1.688	3.188	13.125	14.813
2	12	365	32.5	1	37.5	1	34.4828	1	49.1071	1	42.73	49.26			39.55	48.2	36.16	38.26	0	0.75	0.75	0	0.75	35.875	35.875	36.625	0	0	0	0	0	2.625	2.625	2.625	1.5	1.5	0	0	0	23.625	23.625	25.13	0.13	0.51	0.375	0	0.375	35.875	35.875
2	12	365	10.8333	0	4.16667	0	5.83333	0	9.16667	0	39.64	61.03	41.51	60.76	42.54	57.97	47.54	56.16	10	32.5	22.5	0	22.5	31.5	31.5	64	14	17.38	3.38	3.375	6.75	23.625	27	44.375	11.75	11.75	0	0.75	0.75	31.5	32.25	44	9.5	11.19	1.688	6	7.688	21	27
2	12	365	10.3448	0	6.03448	0	1.72414	0	1.72414	0	46.88	51.42	52.14	47.42	53.79	43.41	52.11	56.77	0.63	4	3.38	1.5	4.875	21	22.5	26.5	4.25	7.63	3.38	1.5	4.875	15.75	17.25	24.875	3.75	14.25	10.5	3.375	13.875	15.75	19.125	33.38	3.5	6.88	3.375	3	6.375	26.25	29.25
1	4	101	13.3333	0							38.99	61.18							0	1.5	1.5	3	4.5	26.25	29.25	30.75
1	12	365	10	0	5.83333	0	0.833333	0	5.83333	0	50.24	55.57	54.04	50.63	49.55	54	49.28	45.86	1.25	4.63	3.38	0.75	4.125	26.25	27	31.625	2.75	6.13	3.38	0	3.375	23.625	23.625	29.75	1.25	6.5	5.25	0	5.25	23.625	23.625	30.13	0.75	2.44	1.688	0	1.688	13.125	13.125
2	8	224	12.931	0	7.5	0					57.23	55.93	57.23	55.93	57.38	52.57			5.75	6.5	0.75	0.75	1.5	37.625	38.375	44.875	6.75	6.75	0	0.75	0.75	45.5	46.25	53	5.75	6.13	0.38	1.688	2.063	45.5	47.188	53.31
2	8	224	15.5172	1	12.069	0					32.12	60.51	37.89	55.04	32.23	57.37			0	1.69	1.69	1.688	3.375	7.875	9.563	11.25	0.75	2.44	1.69	3.375	5.063	7.875	11.25	13.688	0	0.38	0.38	1.688	2.063	31.5	33.188	33.56
1	11	313	1.72414	0	1.66667	0					52.73	41.1	53.49	45.24					3	3	0	0.25	0.25	15.75	16	19	6	6	0	0	0	6.125	6.125	12.125
1	12	365	11.6667	0	10	0	5	0	13.7931	0	54.75	52.52	48.87	53.75	51.47	57.39	47.82	56.1	0	3.38	3.38	0.563	3.938	6.125	6.688	10.063	0	0.75	0.75	5.25	6	11.375	16.625	17.375	1.88	3.57	1.69	2.625	4.313	5.25	7.875	11.44	1.38	4.76	3.375	0.875	4.25	10.5	11.375
1	2	38	10.3448	0							41.06	54.28							0	10.5	10.5	1.5	12	26.25	27.75	38.25
2	12	365	8.92857	0	4.31034	0	5	0	11.1111	0	52.17	55.25	54.21	55.96	49.69	46.14	56.89	50.1	0.63	4	3.38	1.688	5.063	21.875	23.563	27.563	0	5.25	5.25	0	5.25	35.875	35.875	41.125	0.75	4.13	3.38	0	3.375	26.25	26.25	30.38	0	3.38	3.375	0	3.375	37.625	37.625
2	12	365	48.3333	1	48.3333	1	55.8333	1	49.1379	1	31.27	52.59	33.38	51.84	34.32	42.91	38.26	55.51	1.25	1.5	0.25	0	0.25	7.875	7.875	9.375	1.75	3.44	1.69	0.125	1.813	23.625	23.75	27.188	1.5	3.19	1.69	0.563	2.25	2.625	3.188	6.38	0.88	6.13	5.25	0.75	6	13.125	13.875
1	1	7	26.7241	1							33.32	57.71							0	0	0	1.5	1.5	35	36.5	36.5
2	12	365	48.2143	1			73.3333	1	62.931	1	24.65	42.82			35.01	49.85	23.59	55.56	0.5	0.5	0	0	0	6.125	6.125	6.625									0.75	1.5	0.75	1.688	2.438	23.625	25.313	26.81	1.5	2.25	0.75	0	0.75	31.5	31.5
2	12	365	50.8333	1			51.6667	1	55	1	26.55	56.19			33.2	54.41	23.38	54.67	0	0	0	0.25	0.25	31.5	31.75	31.75									1.25	2.94	1.69	1.688	3.375	21	22.688	25.63	0	0.13	0.125	0.25	0.375	21	21.25
1	12	365	5.35714	0	5.17241	0	5.17241	0	4.31034	0	55.25	57.82	52.51	59.25	51.79	58.52	50.81	59.34	0	3.38	3.38	0	3.375	45.5	45.5	48.875	0.5	5.75	5.25	1.5	6.75	31.5	33	38.75	0	5.25	5.25	0.75	6	42	42.75	48	0	0.75	0.75	0.75	1.5	56	56.75
2	12	365	23.2759	1			36.6667	1	33.3333	1	50.08	51.86			42.16	47.52	35.54	49.92	0.25	0.25	0	1.688	1.688	40.25	41.938	42.188									1.88	2.63	0.75	0.375	1.125	13.125	13.5	16.13	0.75	1.13	0.375	0	0.375	31.5	31.5
1	12	365	11.2069	0	12.931	0	18.1034	1	8.62069	0	44.16	59.55	46.49	40.57	45.72	53.64	50.65	52.78	0	0.75	0.75	0.25	1	35.875	36.125	36.875	0	1.5	1.5	3.375	4.875	35	38.375	39.875	0.25	0.25	0	0	0	26.25	26.25	26.5	0	0.75	0.75	0	0.75	37.625	37.625
2	12	365	18.1034	1	6.66667	0	9.16667	0	9.16667	0	55.08	53.33	48.87	44.4	54.69	49.78	49.98	48.63	4.88	8.25	3.38	1.688	5.063	45.5	47.188	55.438	2	5.38	3.38	2.625	6	40.25	42.875	48.25	0	3.38	3.38	1.688	5.063	10.5	12.188	15.56	3	6.38	3.375	1.688	5.063	13.125	14.813
2	12	365	31.8966	1	24.0741	1	11.6071	0	21.4286	1	39.26	45.71	46.99	46.73	51.73	46.86	47.82	54.94	0.75	4.13	3.38	0.75	4.125	26.25	27	31.125	1.75	1.75	0	0.875	0.875	15.75	16.625	18.375	0.5	0.5	0	1.5	1.5	31.5	33	33.5	0	0	0	0.563	0.563	21	21.563
1	12	365	17.5	1	9.16667	0	12.5	0	11.2069	0	50.24	55.57	53.18	57.3	57.48	51.09	52.11	56.77	8.75	10.25	1.5	0	1.5	31.5	31.5	41.75	11.38	12.88	1.5	0	1.5	45.5	45.5	58.375	8.38	9.88	1.5	0	1.5	40.25	40.25	50.13	8.63	10.13	1.5	3.375	4.875	45.5	48.875
1	12	365	9.48276	0	15.5172	1	7.75862	0	5.17241	0	49.17	51.78	43.86	48.02	46.95	57.57	58.55	47.58	0	3.38	3.38	0	3.375	45.5	45.5	48.875	0	0	0	0	0	23.625	23.625	23.625	0	1.5	1.5	0	1.5	31.5	31.5	33	0	1.5	1.5	0	1.5
1	12	365	16.9643	1	12.5	0	12.931	0	3.44828	0	52.52	49.04	50.95	55.03	50.55	53.5	40.01	61.85	2	3.5	1.5	3.375	4.875	1.75	5.125	8.625	6	6.75	0.75	0	0.75	23.625	23.625	30.375	3	3.75	0.75	0	0.75	6.125	6.125	9.88	6	7.5	1.5	0	1.5	2.625	2.625
2	1	7	22.5	1															0	0	0	0	0	5.25	5.25	5.25
2	11	311	36.2069	1	23.2759	1	25.8621	1			49.36	56.49	55.91	55.87	55.91	55.87			0	3.38	3.38	3.375	6.75	31.5	34.875	38.25	1.88	5.25	3.38	0.75	4.125	40.25	41	46.25	1.88	5.26	3.38	1.5	4.875	45.5	47	52.26
1	12	365	0.862069	0	2.58621	0	2.58621	0	14.6552	0	52.98	54.14	48.74	59.31	44.3	60.84	46.79	57.44	6	9.38	3.38	5.25	8.625	37.625	42.875	52.25	6	9.38	3.38	21	24.375	40.25	61.25	70.625	6	9.38	3.38	3.375	6.75	26.25	29.625	39	0	1.69	1.688	1.688	3.375
1	11	311	2.5	0	0.833333	0	0.833333	0			58.55	47.58	52.11	56.77	56.78	53.24			7.75	8.5	0.75	0.25	1	11.375	11.625	20.125	3.75	4.13	0.38	1.688	2.063	5.25	6.938	11.063	3.75	3.75	0	1.688	1.688	5.25	6.938	10.69
2	12	365	17.5	1	18.3333	1	0.833333	0	0.862069	0	52.82	45.35	53.43	42.5	57.23	55.93	56.42	49.13	2.5	7.75	5.25	0.75	6	56	56.75	64.5	1.25	6.5	5.25	2.625	7.875	45.5	48.125	54.625	1.25	22.25	21	10.5	31.5	45.5	56	78.25	5.25	12	6.75	5.25	12	56	61.25
2	12	347	0.862069	0	10.3448	0	6.03448	0	4.31034	0			52.11	56.77	55.91	55.87	55.91	55.87	4.25	7.63	3.38	0	3.375	45.5	45.5	53.125	2.25	5.25	3	0	3	31.5	31.5	36.75	1.5	4.88	3.38	0	3.375	15.75	15.75	20.63	6.88	10.25	3.375	1.688	5.063	45.5	47.188
1	12	365	7.75862	0	5.55556	0	3.44828	0	3.57143	0	45.92	60.07	51.45	58.72	52.51	59.25	55.42	51.32	1.5	2.25	0.75	0.75	1.5	21	21.75	24	1	1.38	0.38	0.375	0.75	5.25	5.625	7	1.5	1.88	0.38	0.25	0.625	7.875	8.125	10	0.75	2.44	1.688	1.5	3.188	23.625	25.125
1	12	365	23.2143	1	16.0714	1	14.6552	0	13.7931	0	40.54	54.49	51.74	57	52.46	57.74	52.46	57.74	1.75	3.44	1.69	0.75	2.438	11.375	12.125	15.563	0	3.38	3.38	3	6.375	40.25	43.25	46.625	0.75	4.13	3.38	1.5	4.875	35.875	37.375	41.5	1.5	4.88	3.375	3	6.375	21.875	24.875
1	12	365	14.1667	0	7.5	0	7.5	0	8.62069	0	50.41	56.87	52.11	56.77	55.25	57.82	51.45	58.72	0	1.69	1.69	0.75	2.438	26.25	27	28.688	0	3.38	3.38	0.75	4.125	26.25	27	30.375	0.75	4.13	3.38	0	3.375	45.5	45.5	49.63	0.38	2.07	1.688	3	4.688	10.5	13.5
2	0	0	6.89655	0							51.58	54.26							0	3.38	3.38	1.688	5.063	40.25	41.938	45.313
2	6	163	25.8929	1			29.6296	1			36.62	63.23	37.28	61.28	42.61	56.79			1	2.5	1.5	1.5	3	23.625	25.125	27.625	1	1.75	0.75	1.5	2.25	23.625	25.125	26.875	1	2.5	1.5	1.5	3	45.5	47	49.5
2	4	104	23.2759	1	22.3214	1							41.76	55.73					0	0	0	5.25	5.25	31.5	36.75	36.75	0	0	0	0.25	0.25	31.5	31.75	31.75
1	12	365	0	0	0	0	0	0	4.16667	0	47.35	61.21	55.25	57.82	55.25	57.82	55.25	57.82	9.5	9.5	0	3	3	45.5	48.5	58	4.75	6.25	1.5	5.25	6.75	26.25	31.5	37.75	1.5	1.5	0	10.5	10.5	40.25	50.75	52.25	6.88	6.88	0	1.5	1.5	45.5	47
2	2	43	11.6667	0							54.21	55.96							7.75	11.13	3.38	0.75	4.125	31.5	32.25	43.375
1	12	365	20.6897	1	31.0345	1	25	1	25.8621	1	35.96	49.42	36.45	42.53	33.49	48.95	38.21	55.03	0	3	3	0.875	3.875	42	42.875	45.875	0	1.5	1.5	0	1.5	70	70	71.5	3.13	3.13	0	0	0	70	70	73.13	0	0	0	0.875	0.875	70	70.875
1	12	365	3.44828	0	0	0	2.5	0	1.72414	0	47.67	58.3	55.91	55.87	55.91	55.87	55.91	55.87	1.75	3.25	1.5	0.25	1.75	45.5	45.75	49	2.5	5.5	3	2.625	5.625	26.25	28.875	34.375	5.75	7.25	1.5	0.125	1.625	23.625	23.75	31	4.5	6	1.5	0.563	2.063	23.625	24.188
1	7	194	15	1	19.1667	1	20.8333	1	29.1667	1	42.83	52.48	39.38	54.34	45.68	43.94	41.43	46.59	5	6.5	1.5	1.688	3.188	21	22.688	29.188	3.75	7.13	3.38	0.25	3.625	26.25	26.5	33.625	7.25	8.75	1.5	0	1.5	26.25	26.25	35	7.88	9.38	1.5	0	1.5	26.25	26.25
2	1	12	35.3448	1							43.05	50.59							0	0.75	0.75	0.875	1.625	21	21.875	22.625
1	9	224	19.8276	1	25.8929	1	22.4138	1	38.7931	1	39.73	57.05	48.88	51.43	39.71	47.41	39.06	56.57	0	1.69	1.69	0.75	2.438	23.625	24.375	26.063	0	1.5	1.5	1.5	3	23.625	25.125	26.625	1.38	4.38	3	0.375	3.375	11.375	11.75	16.13	0	0	0	1.5	1.5	5.25	6.75
2	8	255	1.72414	0			4.31034	0			48.83	56.01			45.14	53.78			0	1.5	1.5	0	1.5	42	42	43.5									0	0	0	0	0	45.5	45.5	45.5
1	12	365	9.48276	0	12.069	0	10.3448	0	17.2414	1	45.23	53.56	48.84	50.89	50.41	56.87	45.49	51.11	33	43.5	10.5	0	10.5	2.625	2.625	46.125	7	10.38	3.38	3.375	6.75	10.5	13.875	24.25	22.5	33	10.5	1.688	12.188	2.625	4.313	37.31	21.38	28.13	6.75	6.75	13.5	5.25	12
1	12	365	3.44828	0	5.17241	0	2.67857	0	0	0	55.91	55.87	56.06	52.51	55.89	52.99	56.78	53.24	2.25	3.75	1.5	0.75	2.25	40.25	41	44.75	7.5	13.5	6	0.75	6.75	40.25	41	54.5	5	6.5	1.5	0.75	2.25	40.25	41	47.5	7.5	9	1.5	0.75	2.25	37.625	38.375
1	11	317	5.17241	0	16.9643	1	12.069	0			44.93	51.37	44.19	50.93	47	44.09	47.53	44.8	4.5	4.5	0	1.5	1.5	10.5	12	16.5	4.5	4.5	0	2.625	2.625	21.875	24.5	29	5.75	5.75	0	0.75	0.75	5.25	6	11.75	7.13	7.13	0	2.625	2.625	10.5	13.125
2	10	286	32.4074	1					89.6552	1	38.3	50.21					20.41	48.09	0	0	0	0	0	56	56	56																	0	0	0	0	0	0	0
2	11	316	0	0	10.8333	0	15.5172	1			47.67	58.3	47.67	58.3	47.67	58.3			0.5	3.88	3.38	3.375	6.75	26.25	29.625	33.5	4	7.38	3.38	3.375	6.75	56	59.375	66.75	4.25	6.88	2.63	10.5	13.125	31.5	42	48.88
2	12	365	14.1667	0	6.03448	0	18.3333	1	17.2414	1	46.77	54.56			43.59	50.94	43.7	47.8	0.75	6	5.25	3.375	8.625	56	59.375	65.375	0	3.38	3.38	3	6.375	31.5	34.5	37.875	1.25	11.75	10.5	6.75	17.25	31.5	38.25	50	3	6.38	3.375	3	6.375	40.25	43.25
2	12	365	6.66667	0	24.1667	1	5.17241	0	72.4138	1	55.25	57.82	46.16	58.83	55.25	57.82	31.7	56.94	0	3.38	3.38	6.75	10.125	35	41.75	45.125	0	1.69	1.69	6.75	8.438	31.5	38.25	39.938	0	1.69	1.69	3.375	5.063	42	45.375	47.06	0	3.38	3.375	6.75	10.125	15.75	22.5
2	0	0	5	0							55.91	55.87							0	1.5	1.5	0.375	1.875	5.25	5.625	7.125
2	12	365	2.58621	0	1.72414	0	0.862069	0	0	0	57.87	45.98	55.25	57.82	55.25	57.82	55.25	57.82	0.75	3.38	2.63	0.875	3.5	21.875	22.75	26.125	0	2.63	2.63	0.75	3.375	13.125	13.875	16.5	0.25	2.88	2.63	0.75	3.375	13.125	13.875	16.75	0.88	3.51	2.625	0.75	3.375	23.625	24.375
2	9	254	12.069	0							54.35	52.6							9	9.75	0.75	3.375	4.125	45.5	48.875	58.625
2	12	365	5	0	7.5	0	10.7143	0	8.33333	0	37.06	51.83	48.12	50.16	47.25	52.79	44.56	55.17	4.63	6.31	1.69	0.75	2.438	21	21.75	28.063	7	7.38	0.38	0.375	0.75	21	21.375	28.75	2.75	3.5	0.75	1.688	2.438	21	22.688	26.19	1.26	2.95	1.688	1.688	3.375	35	36.688
1	12	365	8.62069	0	4.31034	0	3.44828	0	4.31034	0	51.24	52.46	49.37	59.05	51.79	58.52	53.5	49.38	1.5	1.5	0	3	3	56	59	60.5	3.25	4.75	1.5	0.75	2.25	31.5	32.25	37	6	9	3	3	6	42	45	54	3.75	6.75	3	6.75	9.75	31.5	38.25
2	7	195	38.7931	1	40	1			35.3448	1			36.95	48.84			38.55	57.9	0	0	0	0	0	31.5	31.5	31.5	1	7.75	6.75	3.375	10.125	0	3.375	11.125									0	6.75	6.75	3	9.75	10.5	13.5
2	12	365	4.16667	0	7.5	0	6.66667	0	2.58621	0	55.91	55.87	54.91	53.81	50.98	52.87	54.75	52.52	15	18.38	3.38	0	3.375	56	56	74.375	7.25	10.63	3.38	0	3.375	56	56	66.625	6.75	7.5	0.75	0	0.75	31.5	31.5	39	6	6	0	0	0	31.5	31.5
1	12	365	32.1429	1	12.069	0	18.9655	1	19.8276	1	46.87	59.58	47.44	53.36	48.71	60.15	46.6	50.83	2	3.5	1.5	0.75	2.25	40.25	41	44.5	0	1.69	1.69	0.75	2.438	26.25	27	28.688	5.5	7	1.5	0.375	1.875	31.5	31.875	38.88	0.38	1.13	0.75	0.125	0.875	21	21.125
1	12	365	37.5	1	30.8333	1	34.8214	1	40.1786	1	37.95	42.94	38.51	39.63	37.72	43.29			0	0	0	0.25	0.25	21	21.25	21.25	0	0.38	0.38	0.75	1.125	15.75	16.5	16.875	2.5	7.75	5.25	0	5.25	7.875	7.875	15.63	1.13	1.88	0.75	0	0.75	15.75	15.75
2	11	365	3.7037	0	8.33333	0	6.66667	0	5.17241	0	46.95	58.74	53.54	57.91	49.56	55.45	53.49	55.23	0	6.75	6.75	2.625	9.375	45.5	48.125	54.875	0.75	7.5	6.75	1.688	8.438	42	43.688	51.188	0	6	6	5.25	11.25	45.5	50.75	56.75	0.38	3.76	3.375	5.25	8.625	21	26.25
1	9	254	1.78571	0	1.72414	0	1.72414	0	0	0	50.02	48.26	50.31	48.6	52.93	60.17	52.51	59.25	7.75	21.25	13.5	1.5	15	10.5	12	33.25	9.25	10.75	1.5	1.688	3.188	21	22.688	33.438	7.5	10.88	3.38	0	3.375	35	35	45.88	4.5	6	1.5	0.375	1.875	5.25	5.625
1	3	70	6.03448	0	4.46429	0					49.07	52	50.7	48.19					0	6.75	6.75	6	12.75	21	27	33.75	0	3	3	1.5	4.5	21	22.5	25.5
1	12	365	24.1379	1	21.6667	1	25.8621	1	29.4643	1	41.7	57.95	51	57.71	48.32	53.32	46.52	50.7	0	3.38	3.38	1.5	4.875	23.625	25.125	28.5	0	3	3	3	6	21.875	24.875	27.875	1	2.5	1.5	0.75	2.25	10.5	11.25	13.75	0	3.38	3.375	1.5	4.875	11.375	12.875
1	11	318	26.8519	1	53.4483	1	25	1	52.5862	1	33.01	55.27	32.85	56.06	23.07	60.27	26	51.09	0	0	0	0	0	35.875	35.875	35.875	0.5	2	1.5	0	1.5	21.875	21.875	23.875	0	0	0	0.75	0.75	21	21.75	21.75	0	3	3	0.25	3.25	21	21.25
1	11	315	37.069	1	34.1667	1	30.8333	1	18.1034	1	23.81	48.47	26.83	43.78	20.11	49.62	28.33	49.01	0	0.75	0.75	0	0.75	21.875	21.875	22.625	0	0.75	0.75	1.5	2.25	37.625	39.125	39.875	0	0	0	3.375	3.375	37.625	41	41	0	1.5	1.5	1.5	3	37.625	39.125
2	12	365	2.5	0	6.03448	0	3.44828	0	3.44828	0	54.21	55.96	51.58	49.06	40.06	54.43	54.19	53.08	3	3	0	1.688	1.688	56	57.688	60.688	1.25	4.63	3.38	2.625	6	42	44.625	49.25	3	3	0	0.75	0.75	42	42.75	45.75	1.13	4.51	3.375	1.688	5.063	70	71.688
2	1	11	14.6552	0							52.88	58.66							0	10.5	10.5	0	10.5	23.625	23.625	34.125
1	1	11	0	0							57.43	55.25							0	1.5	1.5	3.375	4.875	37.625	41	42.5
2	12	365	10.7143	0	30.1724	1	9.82143	0	18.1034	1			49.34	49.4	54.56	42.85	51.75	43.8	0	3.38	3.38	0	3.375	45.5	45.5	48.875	0.75	4.13	3.38	5.25	8.625	56	61.25	65.375	2	7.25	5.25	3.375	8.625	10.5	13.875	21.13	0.75	7.5	6.75	0.563	7.313	10.5	11.063
1	9	224	32.7586	1	12.931	0	18.1034	1			42.2	52.49	42.32	50.9	43.55	62.12			3.25	6.25	3	3	6	13.125	16.125	22.375	2.25	2.25	0	0	0	10.5	10.5	12.75	2.5	2.5	0	0	0	21.875	21.875	24.38
2	12	365	25	1	28.4483	1	31.0345	1	35.3448	1	42.45	60.07	42.45	60.07	41.99	54.68	40.67	60.71	1.75	2.5	0.75	0.75	1.5	15.75	16.5	19	1.75	1.75	0	0.75	0.75	15.75	16.5	18.25	1.75	1.75	0	0.75	0.75	26.25	27	28.75	0.88	3.88	3	0.75	3.75	15.75	16.5
2	12	365	6.89655	0	10.7143	0	8.62069	0	9.48276	0	43.55	62.12	47.67	58.3	49.38	58.2	44.33	57.03	0	0.75	0.75	3.375	4.125	13.125	16.5	17.25	0	0	0	3.375	3.375	15.75	19.125	19.125	0	1.5	1.5	0	1.5	10.5	10.5	12	0.38	3.38	3	3.375	6.375	7.875	11.25
1	12	365	14.6552	0	16.3793	1			11.2069	0	38.65	50.92	42.58	50.7	46.09	49.44	36.95	49.3	0	0	0	0.563	0.563	6.125	6.688	6.688	0	0	0	0.563	0.563	6.125	6.688	6.688	1	1	0	0.563	0.563	7.875	8.438	9.44	0	0	0	0.125	0.125	1.75	1.875
2	12	365	4.31034	0	8.33333	0	3.33333	0	5.83333	0	41.71	47.97	33.6	50.34	44.25	58.16	45.06	54.66	0.25	0.25	0	3.375	3.375	13.125	16.5	16.75	0	0	0	3.375	3.375	15.75	19.125	19.125	2.13	3.63	1.5	1.688	3.188	26.25	27.938	31.57	0	0.75	0.75	3.375	4.125	13.125	16.5
2	12	365	0	0	1.72414	0	0	0	0	0			56.99	58.8	57.65	56.85	57.65	56.85	0	0	0	0.125	0.125	70	70.125	70.125	4.38	4.38	0	0	0	56	56	60.375	0	0	0	0.125	0.125	56	56.125	56.13	0	0	0	0.375	0.375	56	56.375
1	12	365	5.17241	0	12.5	0	0.862069	0	0.833333	0	56.65	52.97	48.85	57.7	57.23	55.93	49.48	57.93	0	10.5	10.5	1.688	12.188	5.25	6.938	17.438	0	10.5	10.5	1.688	12.188	26.25	27.938	38.438	10.5	21	10.5	3.375	13.875	5.25	8.625	29.63	0	21	21	3.375	24.375	10.5	13.875
1	12	365	10	0	8.33333	0	15	1	1.66667	0	50.17	32.33	51.48	38.75	51.63	33.69	60.21	35.65	0	0	0	0	0	56	56	56	0.25	0.25	0	2.625	2.625	70	72.625	72.875	0.5	0.5	0	0	0	70	70	70.5	0.13	3.13	3	0.125	3.125	42	42.125
2	1	9	2.5	0							58.1	53.3							1.25	2.94	1.69	1.688	3.375	37.625	39.313	42.25
1	3	70	12.5	0	4.31034	0					37.98	59.13	32.69	55.96					0	0	0	0	0	5.25	5.25	5.25	0	0	0	0.563	0.563	5.25	5.813	5.813
2	0	0	30.8333	1							35.74	57.36							0	0.25	0.25	0.25	0.5	7.875	8.125	8.375
2	12	365	20	1	12.5	0	29.1667	1	25	1	52.11	56.77	46.96	51.72	45.19	54.4	39.89	54.53	3	3	0	0	0	21	21	24	0.75	10.75	10	1.5	11.5	21	22.5	33.25	4.25	5	0.75	1.5	2.25	31.5	33	38	1	7.75	6.75	1.5	8.25	10.5	12
2	12	365	19.1667	1	15.8333	1	25	1	26.7241	1	50.27	57.88	53.77	56.63	48.95	57.82	45.49	59.69	0	1.5	1.5	0.375	1.875	40.25	40.625	42.125	0.75	1.5	0.75	3.375	4.125	6.125	9.5	11	0.75	1.5	0.75	2.625	3.375	35.875	38.5	40	0.5	0.88	0.375	0	0.375	21.875	21.875
2	12	365	3.33333	0	5.17241	0			5.83333	0	48.21	56.46	54.7	50.59			52.46	56.57	4.38	4.38	0	21	21	21	42	46.375	0	3.38	3.38	3.375	6.75	13.125	16.5	19.875									0	0	0	6.75	6.75	21	27.75
1	12	365	18.5185	1	25	1	14.8148	0	9.48276	0	32.84	65.29	39.81	59.53	39.51	59.04	43.31	58.14	0	2.63	2.63	0	2.625	23.625	23.625	26.25	0	5.25	5.25	0	5.25	23.625	23.625	28.875	0	2.63	2.63	3.375	6	37.625	41	43.63	0	2.63	2.625	0	2.625	37.625	37.625
1	12	365	24.1379	1	24.1379	1	10.3448	0	23.2143	1	41.66	57.39	48.39	52.11	49.14	48.34	45.93	56.35	0	10.5	10.5	3	13.5	13.125	16.125	26.625	0	5.25	5.25	1.5	6.75	21.875	23.375	28.625	0.75	6	5.25	1.688	6.938	13.125	14.813	20.81	0	5.25	5.25	1.688	6.938	21.875	23.563
1	12	365	6.66667	0	6.03448	0	6.66667	0	11.2069	0	51.14	52.39	46.82	56.89	48.21	56.46	37.96	46.84	0.75	0.75	0	5.25	5.25	10.5	15.75	16.5	1.75	3.25	1.5	2.625	4.125	21	23.625	26.875	1.5	3	1.5	10.5	12	21	31.5	34.5	1.5	3	1.5	2.625	4.125	7.875	10.5
1	12	344	2.58621	0	1.72414	0	0.862069	0	0.892857	0	57.82	46.85	54.72	49.22	55.08	53.33			0	0.75	0.75	0.75	1.5	40.25	41	41.75	0.75	2.25	1.5	3.375	4.875	7.875	11.25	13.5	0.5	3.88	3.38	6.75	10.125	15.75	22.5	26.38	0.38	3.76	3.375	1.5	4.875	7.875	9.375
1	8	243	21.6667	1	22.5	1	19.8276	1			42.7	47.46	44.13	50.55	39.13	52.56			9	12.38	3.38	0.25	3.625	7.875	8.125	20.5	6.13	6.88	0.75	1.688	2.438	21	22.688	29.563	5.5	7	1.5	1.688	3.188	21	22.688	29.69
1	9	252	10	0	8.33333	0	10.8333	0			49.38	58.2	49.38	58.2	52.98	54.14			0.63	11.13	10.5	2.625	13.125	10.5	13.125	24.25	9.38	10.88	1.5	2.625	4.125	15.75	18.375	29.25	5.75	7.25	1.5	5.25	6.75	15.75	21	28.25
1	6	160	14.6552	0	6.89655	0	5.17241	0	6.89655	0	61.33	38.88	63.73	19.88	54.69	41.61	59.9	41.96	1	4.38	3.38	0.75	4.125	21.875	22.625	27	1.5	4.88	3.38	0.375	3.75	7.875	8.25	13.125	1	4.38	3.38	1.5	4.875	23.625	25.125	29.5	0.75	3.75	3	1.5	4.5	21.875	23.375
1	12	365	21.5517	1	12.069	0	56.8966	1	48.2759	1	31.35	60.68	43.1	51.88	35.41	61.55	53.18	57.3	1.5	4.88	3.38	2.625	6	42	44.625	49.5	21	24.38	3.38	1.688	5.063	45.5	47.188	71.563	3.13	4.82	1.69	0.563	2.25	70	70.563	75.38	3	6.38	3.375	0.75	4.125	26.25	27
2	12	365	14.2857	0			23.2759	1	18.5185	1	50.09	58.61	46.69	56.73	39.01	44.99	47.46	48	0	0	0	0	0	35.875	35.875	35.875	0	0	0	0	0	5.25	5.25	5.25	0	0	0	0	0	35	35	35	0	0	0	0	0	2.625	2.625
2	8	221	40.5172	1	23.3333	1	41.9643	1	41.3793	1	33.66	43.27	41.66	45.01	17.9	44.24	20.54	47.79	10.5	15.75	5.25	0	5.25	42	42	57.75	1	2.69	1.69	0	1.688	31.5	31.5	34.188	1.75	2.5	0.75	0	0.75	56	56	58.5	0	0.56	0.563	0	0.563	45.5	45.5
2	12	365	35	1	26.6667	1	35.3448	1	22.4138	1	39.93	55.87	33.84	55.58	34.85	51.87	38.15	58.65	0	0	0	10.5	10.5	40.25	50.75	50.75	4.5	4.5	0	0	0	35.875	35.875	40.375	0	1.69	1.69	0.75	2.438	70	70.75	72.44	0	2.63	2.625	0	2.625	70	70
2	12	365	12.931	0	15	1	13.3333	0	10.7143	0	47.33	60.8	49.31	60.65	56.74	51.38	42.55	62.61	0	10.5	10.5	0	10.5	70	70	80.5	0	5.25	5.25	0.375	5.625	40.25	40.625	45.875	0	5.25	5.25	0	5.25	70	70	75.25	0	5.25	5.25	0	5.25	45.5	45.5
2	12	365	17.5	1	10	0	9.48276	0	4.31034	0	50.41	56.87	45.95	59.23	51.45	58.72	52.11	56.77	0	1.69	1.69	3	4.688	40.25	43.25	44.938	0	0.75	0.75	10.5	11.25	56	66.5	67.25	0	5.25	5.25	0.75	6	56	56.75	62	1.13	2.63	1.5	3	4.5	56	59
1	12	365	2.58621	0	1.72414	0	1.78571	0	2.58621	0	54.3	54.2	56.34	56.79	58.1	53.3	52.11	56.77	0	10.5	10.5	1.5	12	37.625	39.125	49.625	0.75	11.25	10.5	0	10.5	37.625	37.625	48.875	1.5	12	10.5	0	10.5	13.125	13.125	25.13	0	10.5	10.5	0	10.5	15.75	15.75
2	12	365	8.62069	0	10.3448	0	12.931	0	7.14286	0	43.45	49.99	47.19	50.38	50.6	50.36	48.83	56.01	3	6.38	3.38	1.688	5.063	11.375	13.063	19.438	6	7.5	1.5	1.5	3	13.125	14.625	22.125	3	4.5	1.5	3.375	4.875	31.5	34.875	39.38	4.5	5.25	0.75	1.688	2.438	0	1.688
2	0	0	35.8333	1							29.15	52.49							0	0	0	0.75	0.75	5.25	6	6
2	0	0	21.6667	1							36.98	55.1							0	0	0	0.25	0.25	13.125	13.375	13.375
2	12	365	0	0	0.862069	0	0.833333	0	1.66667	0	56.34	56.79	55.91	55.87	47.64	54.5	56.34	56.79	4.38	5.13	0.75	0	0.75	45.5	45.5	50.625	5.88	6.63	0.75	1.5	2.25	26.25	27.75	34.375	2.5	2.5	0	1.688	1.688	56	57.688	60.19	1.26	2.95	1.688	0	1.688	35.875	35.875
2	12	365	2.5	0	3.33333	0	4.31034	0	5.17241	0	49.69	50.17	51.26	38.98	47.05	48.56	47.45	50.15	2.25	3.75	1.5	0.75	2.25	31.5	32.25	36	6.88	7.63	0.75	0.75	1.5	31.5	32.25	39.875	7	10.38	3.38	0.75	4.125	21	21.75	32.13	0.5	2	1.5	0.75	2.25	21	21.75
1	1	9	8.33333	0	3.33333	0					52.82	57.18	53.54	57.91					4.5	11.25	6.75	0	6.75	70	70	81.25	0	0	0	35	35	35	70	70
1	12	365	14.1667	0	10	0	0.833333	0	2.5	0	44.47	53.67	50.09	58.61	48.22	58.58	50.37	47.87	0.25	1.75	1.5	0	1.5	5.25	5.25	7	0	1.69	1.69	0.75	2.438	6.125	6.875	8.563	0.75	1.5	0.75	0.875	1.625	3.5	4.375	5.88	0.13	0.51	0.375	0.75	1.125	0.875	1.625
2	12	365	11.6667	0	10.8333	0	12.931	0	12.069	0	53.54	53.69	49.52	56.01	53.43	56.83	48.8	55.28	1.5	2.25	0.75	1.5	2.25	45.5	47	49.25	2.5	4	1.5	3	4.5	45.5	48.5	52.5	2.25	3	0.75	1.5	2.25	45.5	47	50	1.88	3.38	1.5	0.75	2.25	45.5	46.25
1	12	365	5.83333	0	5	0	1.66667	0	4.16667	0	54.21	55.96	55.91	55.87	53.49	55.23	50.75	56.66	3	4.5	1.5	2.625	4.125	35	37.625	42.125	0.25	0.25	0	5.25	5.25	21.875	27.125	27.375	0	0	0	3.375	3.375	35	38.375	38.38	0.63	0.63	0	5.25	5.25	40.25	45.5
1	12	365	0	0	0	0	0	0	0	0	55.91	55.87	56.78	53.24	55.91	55.87	55.25	57.82	1	2.5	1.5	6.75	8.25	45.5	52.25	54.75	1.25	2.75	1.5	3.375	4.875	56	59.375	62.125	1.88	2.63	0.75	5.25	6	70	75.25	77.88	0	13.5	13.5	3	16.5	42	45
1	2	40	6.03448	0							50.41	56.87							0	6.75	6.75	1.688	8.438	31.5	33.188	39.938
2	12	365	6.89655	0	1.66667	0	6.66667	0	7.5	0	47.14	55.93	53.49	55.23	49.68	56.14	55.25	57.82	3.88	10.63	6.75	3	9.75	31.5	34.5	45.125	4.38	5.88	1.5	1.5	3	40.25	41.75	47.625	6.88	13.63	6.75	6.75	13.5	45.5	52.25	65.88	1.13	4.51	3.375	6.75	10.125	26.25	33
1	5	132	0	0	0	0					40.32	58.38	43.88	53.37	41.64	50.97			0	0	0	0	0	5.25	5.25	5.25	0	0	0	0.875	0.875	5.25	6.125	6.125	1	1	0	0.563	0.563	5.25	5.813	6.81
1	12	365	2.58621	0	7.5	0	28.3333	1	15	1	57.48	51.09	55.86	43.13	44.22	56.14	60.87	45.43	4.63	8	3.38	0	3.375	21	21	29	2.38	5.75	3.38	0	3.375	42	42	47.75	1.88	5.26	3.38	0	3.375	26.25	26.25	31.51	6	7.5	1.5	0	1.5	42	42
1	6	163	6.89655	0	13.3929	0					49.08	59.56	51.79	59.69					2	5.38	3.38	0.25	3.625	56	56.25	61.625	15	21.75	6.75	35	41.75	56	91	112.75
1	6	163	46.5517	1	38.3333	1					42.83	49.96	45.25	53.55					0	6	6	1.5	7.5	21	22.5	28.5	0	0	0	0	0	23.625	23.625	23.625
1	12	365	11.6667	0	46.6667	1	41.6667	1	19.1667	1	48.52	52.79	44.47	53.67	45.17	51.52	46.9	54.3	0.5	3.5	3	0.563	3.563	21	21.563	25.063	0.75	6.75	6	0.563	6.563	5.25	5.813	12.563	0.5	3.5	3	6.75	9.75	7.875	14.625	18.13	0.13	6.88	6.75	13.5	20.25	7.875	21.375
1	4	101	0	0	0	0					56.34	56.79	57.23	55.93					0	5.25	5.25	35	40.25	56	91	96.25	21	21	0	35	35	56	91	112
2	1	9	27.6786	1															0	0	0	1.688	1.688	35.875	37.563	37.563
2	12	365	6.66667	0	3.44828	0	0.862069	0	0.862069	0	54.35	52.6	50.75	56.66	53.6	52.09	53.49	55.23	0.5	3.88	3.38	1.688	5.063	31.5	33.188	37.063	0.5	7.25	6.75	1.688	8.438	26.25	27.938	35.188	4.38	11.13	6.75	1.688	8.438			12.82	0	3.38	3.375	0.563	3.938	31.5	32.063
1	6	169	8.92857	0	5.17241	0	5.55556	0	1.78571	0	49.69	46.14	52.34	54.76	55.08	53.33			0.5	2.19	1.69	0.563	2.25	13.125	13.688	15.875	3	9.75	6.75	3.375	10.125	26.25	29.625	39.375	0	3	3	6.75	9.75	13.125	19.875	22.88	0.25	3.63	3.375	1.688	5.063	21.875	23.563
2	1	16	6.66667	0							49.86	47.91							0	0	0	0	0	21.875	21.875	21.875
2	12	365	2.67857	0	0.862069	0	3.44828	0	8.92857	0	55.08	53.33	51.06	50.28	55.91	55.87	50.24	55.57	5.5	8.13	2.63	0	2.625	56	56	64.125	8.75	10.44	1.69	0	1.688	31.5	31.5	41.938	5.38	5.38	0	0	0	70	70	75.38	5.01	7.64	2.625	1.5	4.125	31.5	33
2	12	365	42.5	1	58.3333	1	45.5357	1	51.7241	1	23.88	42.9	21.94	48.74	14.79	48.83			0	2.63	2.63	0.563	3.188	21.875	22.438	25.063	2.5	3.38	0.88	0	0.875	37.625	37.625	41	0	1.69	1.69	0	1.688			1.69	0.63	1.51	0.875	0.125	1	23.625	23.75
1	1	16	28.4483	1							42.63	51.31							0	1.5	1.5	0.75	2.25	37.625	38.375	39.875
1	0	0	6.66667	0							59.25	43.77							0	5.25	5.25	3.375	8.625	21	24.375	29.625
2	10	291	1.72414	0	3.57143	0	4.31034	0			52.91	45.96	49.38	58.2	51.45	58.72			5.5	5.5	0	0.375	0.375	15.75	16.125	21.625	5.13	5.5	0.38	0.375	0.75	26.25	26.625	32.125	6.25	7	0.75	0.75	1.5	21	21.75	28.75
1	12	365	0	0	0	0	0	0	0	0	55.19	50.87	49.02	58.09	49.68	56.14	49.68	56.14	0	0.75	0.75	5.25	6	42	47.25	48	6	9.38	3.38	2.625	6	45.5	48.125	57.5	1	2.5	1.5	1.5	3	31.5	33	35.5	0.38	1.88	1.5	3.375	4.875	21	24.375
2	3	77	2.5	0	0.833333	0	0.833333	0	0.833333	0	47.87	56.66	55.25	57.82	55.25	57.82	52.11	56.77	30	36.75	6.75	2.625	9.375	40.25	42.875	79.625	9	22.5	13.5	3.375	16.875	56	59.375	81.875	3	4.5	1.5	5.25	6.75	40.25	45.5	50	3	9.75	6.75	3	9.75	21	24
2	12	365	4.16667	0	5.83333	0	3.33333	0	10.8333	0	48.8	55.28	52.11	56.77	45.2	59.34	31.71	51.46	8.5	13.5	5	0.75	5.75	31.5	32.25	45.75	7.38	7.38	0	1.688	1.688	42	43.688	51.063	4.25	9.25	5	3.375	8.375	26.25	29.625	38.88	2.51	7.51	5	1.688	6.688	15.75	17.438
2	12	365	8.33333	0	16.3793	1	10.3448	0	15.5172	1	38.85	56.5	42.28	56.64	38.87	59.38	36.09	53.29	4.25	4.25	0	1.688	1.688	21.875	23.563	27.813	3	3	0	1.688	1.688	21.875	23.563	26.563	4	4	0	3.375	3.375	21.875	25.25	29.25	6.38	6.38	0	0.75	0.75	35.875	36.625
1	12	365	0.862069	0	12.931	0	5.17241	0	6.89655	0	53.18	57.3	46.65	50.97	52.34	54.76	47.1	55.37	3.63	7	3.38	0	3.375	45.5	45.5	52.5	3.75	5.44	1.69	0.75	2.438	40.25	41	46.438	4.5	7.88	3.38	1.5	4.875	26.25	27.75	35.63	2.63	3.01	0.375	0.375	0.75	42	42.375
1	12	350	6.03448	0	10.3448	0	12.069	0	6.03448	0	47.01	60.25	52.34	54.76	47.67	58.3	47.67	58.3	1.75	5.13	3.38	0	3.375	21	21	26.125	4.88	6.38	1.5	1.688	3.188	23.625	25.313	31.688	3	4.69	1.69	1.5	3.188	15.75	17.25	21.94	1.5	3.19	1.688	10.5	12.188	7.875	18.375
1	12	365	18.5185	1	20.6897	1	33.6207	1	14.2857	0	45.3	61.62	48.41	61.51			50.36	49.22	13.88	20.63	6.75	2.625	9.375	45.5	48.125	68.75	2.75	6.13	3.38	10.5	13.875	42	52.5	58.625	1	4.38	3.38	3.375	6.75	26.25	29.625	34	1.5	4.88	3.375	1.688	5.063	31.5	33.188
1	12	365	0	0	0	0	0	0	1.66667	0	55.67	58.74	56.99	58.8	56.57	57.88	55.67	58.74	25.5	36	10.5	6.75	17.25	70	76.75	112.75	8	9.69	1.69	1.688	3.375	42	43.688	53.375	8.5	10.19	1.69	0.75	2.438	21	21.75	31.94	7.88	9.38	1.5	1.5	3	31.5	33
2	12	365	34.1667	1			40.5172	1	27.5862	1	44.47	53.67			47.63	50.14	45.42	53.3	6	6.75	0.75	1.688	2.438	7.875	9.563	16.313	0								1.25	4.25	3	0.25	3.25	10.5	10.75	15	0.5	3.88	3.375	0	3.375	40.25	40.25
1	12	365	0.862069	0	32.7586	1	20	1	8.62069	0	57.23	55.93	38.72	60.81	51.45	58.72	57.23	55.93	11.5	14.88	3.38	1.688	5.063	7.875	9.563	24.438	6.25	9.63	3.38	1.688	5.063	7.875	9.563	19.188	0	3.38	3.38	0.75	4.125	7.875	8.625	12	5.25	12	6.75	2.625	9.375	10.5	13.125
2	12	365	22.4138	1	12.069	0	13.7931	0	15.5172	1	47.65	55.42	50.81	59.34	44.97	58.89	47.01	60.25	8.5	10	1.5	0.375	1.875	26.25	26.625	36.625	9	12.38	3.38	0	3.375	6.125	6.125	18.5	9.38	10.88	1.5	0.75	2.25	15.75	16.5	27.38	9.75	12.75	3	3	6	23.625	26.625
1	0	0	36.2069	1							38.38	49.58							0	0.38	0.38	0.563	0.938	5.25	5.813	6.188
2	12	365	3.33333	0	1.66667	0	2.5	0	3.33333	0	57.23	55.93	55.91	55.87	57.23	55.93	57.23	55.93	0	3.38	3.38	0.75	4.125	45.5	46.25	49.625	5.13	8.5	3.38	1.688	5.063	37.625	39.313	47.813	0	1.5	1.5	5.25	6.75	56	61.25	62.75	0	0.75	0.75	2.625	3.375	45.5	48.125
1	9	261	7.75862	0	10.3448	0	3.44828	0	4.31034	0	53.43	56.83	56.78	53.24	54.05	54.67	55.91	55.87	3	6.38	3.38	0	3.375	56	56	62.375	4.75	8.13	3.38	0.75	4.125	3.5	4.25	12.375	1.5	4.88	3.38	0.75	4.125	7.875	8.625	13.5	0.38	1.13	0.75	0.75	1.5	5.25	6
2	8	230	5.83333	0	3.33333	0	3.44828	0	0	0	56.74	51.38	54.92	58.28			57.65	56.85	1	1	0	10.5	10.5	70	80.5	81.5	3	9.75	6.75	0	6.75	70	70	79.75	1.5	8.25	6.75	3	9.75	70	73	81.25	0	21	21	0	21	70	70
1	0	0	2.5	0							55.91	55.87							3	4.5	1.5	0.75	2.25	23.625	24.375	28.875
1	12	365	16.6667	1	12.5	0	20	1	15	1	37.51	57.48	47.24	57.91			39.99	60.69	7	17.5	10.5	0	10.5	37.625	37.625	55.125	1	7.75	6.75	0	6.75	56	56	63.75	0.63	0.63	0	0	0	70	70	70.63	4.5	7.5	3	0	3	45.5	45.5
2	8	230	25.8621	1	48.2759	1					43.21	49.96	41.08	44.92					11.13	11.88	0.75	1.688	2.438	42	43.688	55.563	4.25	11	6.75	0.75	7.5	40.25	41	52
2	2	45	5	0							50.59	56.54							0.75	11.25	10.5	5.25	15.75	70	75.25	86.5
2	12	365	1.66667	0	1.78571	0	5.35714	0	2.5	0	55.25	57.82	51.45	58.72	55.91	55.87	50.24	55.57	0	10.5	10.5	0.25	10.75	23.625	23.875	34.375	0	6.75	6.75	2.625	9.375	31.5	34.125	40.875	0	10.5	10.5	1.688	12.188	23.625	25.313	35.81	0	10.5	10.5	1.688	12.188	7.875	9.563
2	12	365	5.83333	0	0	0	12.037	0	13.7931	0	54.72	49.22	44.25	59.33	54.74	53.74			0	5.25	5.25	1.688	6.938	26.25	27.938	33.188	10.5	17.25	6.75	1.688	8.438	1.75	3.438	20.688	1	7.75	6.75	6.75	13.5	5.25	12	19.75	0	10.5	10.5	6.75	17.25	21	27.75
1	7	199	0	0	0	0	0	0	0	0	58.21	50.16	58.1	53.3	56.57	57.88	57.23	55.93	0	0	0	0	0	45.5	45.5	45.5	1	2.69	1.69	0	1.688	15.75	15.75	18.438	4	5.5	1.5	0.75	2.25	15.75	16.5	22	0.88	1.63	0.75	0	0.75	23.625	23.625
2	12	365	28.3333	1	48.2759	1	24.1379	1	24.1667	1	41.71	47.97	42	50.46	49.22	44.49	40.46	48.04	7.25	14	6.75	10.5	17.25	35	45.5	59.5	2.5	5.5	3	0.75	3.75	21.875	22.625	28.125	1	1.13	0.13	0.125	0.25	35.875	36	37.13	0	0	0	0.75	0.75	35	35.75
2	12	365	22.5	1	33.3333	1	44.6429	1	23.2759	1	41.2	53.11	29.64	48.95	25.29	52.18	31.88	51.08	3	9.75	6.75	5.25	12	31.5	36.75	46.5	1.5	4.88	3.38	3.375	6.75	21	24.375	29.25	0	0	0	0	0	10.5	10.5	10.5	0	0	0	0	0	21.875	21.875
1	12	365	3.33333	0	2.5	0	5.83333	0	1.72414	0	46.95	57.57	49.68	56.14	49.68	56.14	50.75	56.66	3.13	4.63	1.5	0	1.5	5.25	5.25	9.875	3.25	4.75	1.5	0.375	1.875	2.625	3	7.75	4.38	5.88	1.5	0.75	2.25	5.25	6	11.88	2.13	5.51	3.375	0.125	3.5	3.5	3.625
2	12	365	10	0	5	0	3.33333	0	15.8333	1	47.99	59.42	44.53	61.29	45.26	62.02	45.2	59.34	2.38	3.25	0.88	0.25	1.125	15.75	16	19.25	3	4.69	1.69	1.688	3.375	10.5	12.188	16.875	3.75	6.38	2.63	0.125	2.75	21	21.125	27.5	3.76	5.45	1.688	1.688	3.375	42	43.688
2	12	365	5.17241	0	6.03448	0	6.03448	0	4.62963	0	55.42	49.09	52.34	54.76	48.68	51.69	48.54	55.67	8.5	11.88	3.38	1.688	5.063	45.5	47.188	59.063	2	5.38	3.38	1.688	5.063	31.5	33.188	38.563	1.5	4.88	3.38	0.563	3.938	13.125	13.688	18.56	2	5.38	3.375	1.688	5.063	21	22.688
2	12	365	6.89655	0	7.5	0	10.3448	0	3.57143	0	50.35	52.43	43.89	52.7	44.31	54.15			4.75	5.5	0.75	1.5	2.25	31.5	33	38.5	4.25	4.25	0	3.375	3.375	26.25	29.625	33.875	0	0	0	1.5	1.5	45.5	47	47	1.5	1.5	0	3	3	45.5	48.5
1	12	365	1.72414	0	0.862069	0	12.069	0	0.862069	0	55.91	55.87	52.11	56.77	55.91	55.87	56.78	53.24	6.5	8	1.5	0.563	2.063	35.875	36.438	44.438	6	9.38	3.38	3.375	6.75	35.875	39.25	48.625	6	7.5	1.5	1.688	3.188	21.875	23.563	31.06	6	9.38	3.375	0.875	4.25	35.875	36.75
1	12	365	5	0	18.9655	1	16.3793	1	15	1	42.35	59.74	46.63	60.48	44.64	58.15	47.41	55.39	3	6.38	3.38	1.688	5.063	21.875	23.563	29.938	7.88	9.38	1.5	0.75	2.25	13.125	13.875	23.25	1.25	2	0.75	0	0.75	31.5	31.5	33.5	3.75	9	5.25	0.563	5.813	21.875	22.438
1	12	365	7.75862	0	4.31034	0	0.862069	0	8.62069	0	51.37	48.22	52.8	44.24	52.38	37.37	53.02	43.59	2	5.38	3.38	3.375	6.75	21	24.375	29.75	0	35	35	0	35	45.5	45.5	80.5	3	24	21	3	24	23.625	26.625	50.63	3	16.5	13.5	13.5	27	26.25	39.75
2	12	365	11.2069	0	4.31034	0	10.3448	0	10.1852	0	52.98	54.14	49.38	58.2	50.24	55.57	57.84	49.73	1.5	1.75	0.25	3.375	3.625	15.75	19.125	20.875	0	3.38	3.38	3.375	6.75	26.25	29.625	33	0	1.5	1.5	5.25	6.75	21	26.25	27.75	1.5	2.25	0.75	5.25	6	11.375	16.625
1	6	168	0.862069	0	2.58621	0	1.72414	0	1.78571	0			56.78	53.24	55.91	55.87	56.78	53.24	7	12	5	3.375	8.375	21	24.375	36.375	3	4.5	1.5	3.375	4.875	21	24.375	28.875	9.5	19.5	10	3.375	13.375	21	24.375	43.88	12	34.5	22.5	3.375	25.875	11.375	14.75
2	12	365	15.5172	1	9.48276	0	14.2857	0	14.2857	0	55.78	51.61	59.89	50.87	52.81	54.62	59.58	50.71	0	5.25	5.25	3.375	8.625	56	59.375	64.625	5	10.25	5.25	3	8.25	45.5	48.5	58.75	8.25	13.5	5.25	3.375	8.625	15.75	19.125	32.63	34.5	39.75	5.25	6.75	12	45.5	52.25
1	6	168	15.8333	1	1.72414	0	15.8333	1			45.65	49.5	49.15	37.06	43.64	38.63			0	0	0	2.625	2.625	15.75	18.375	18.375	3	3	0	2.625	2.625	13.125	15.75	18.75	0.75	0.75	0	1.688	1.688	23.625	25.313	26.06
2	6	168	6.66667	0	10.8333	0	6.03448	0			43.05	56.95	46.95	58.74					7.75	11.13	3.38	5.25	8.625	45.5	50.75	61.875	3	4.69	1.69	1.688	3.375	13.125	14.813	19.5	6.75	8.25	1.5	1.5	3	40.25	41.75	50
1	6	168	0.862069	0	0	0	0	0			48.02	59.26	50.79	57.32	53.96	58.83			0	5.25	5.25	0.75	6	26.25	27	32.25	0.75	0.75	0	1.5	1.5	15.75	17.25	18	1.25	1.25	0	3	3	45.5	48.5	49.75
1	12	365	5	0	6.66667	0	0	0	2.5	0	49.38	58.2	56.34	56.79	53.18	57.3	53.18	57.3	9	10.69	1.69	0.875	2.563	13.125	14	24.688	3	8.25	5.25	5.25	10.5	15.75	21	29.25	1.88	3.57	1.69	2.625	4.313	5.25	7.875	11.44	2.25	7.5	5.25	0.875	6.125	5.25	6.125
1	3	76	13.7931	0	14.6552	0					26.63	48.92	32.58	48.82					4.38	9.63	5.25	0	5.25	23.625	23.625	33.25	0.25	1.94	1.69	0	1.688	56	56	57.938
2	12	352	26.7241	1	27.6786	1	21.4286	1	18.5185	1			45.53	50.16	45.08	57.54	48.99	48.29	1.25	4.25	3	0.563	3.563	15.75	16.313	20.563	1.88	8.63	6.75	0.75	7.5	10.5	11.25	19.875	1.25	4.63	3.38	0.75	4.125	42	42.75	47.38	0.63	3.63	3	3	6	21	24
1	12	365	30.1724	1	20	1	9.48276	0	15.5172	1	46.28	59.52	47.27	59.86	51.07	58.95			0.25	3.63	3.38	0	3.375	56	56	59.625	0.5	3.88	3.38	0	3.375	56	56	59.875	1.88	5.26	3.38	0	3.375	45.5	45.5	50.76	0.38	3.76	3.375	0	3.375	31.5	31.5
2	12	365	2.5	0	2.5	0	5.83333	0	7.5	0	53.54	57.91	55.91	55.87	56.78	53.24	58.15	49.89	0	0	0	0	0	70	70	70	0	0	0	0	0	56	56	56	0	0	0	0	0	56	56	56	0	0	0	0	0	70	70
2	10	288	12.5	0			20.6897	1			52.8	35.15							0	0.75	0.75	0	0.75	26.25	26.25	27									1.5	3	1.5	2.625	4.125	37.625	40.25	43.25
2	9	288	6.48148	0			0	0	0	0	48.26	42.41			42.47	52.11	39.71	52.04	0	3.38	3.38	0	3.375	45.5	45.5	48.875									9	12.38	3.38	1.688	5.063	5.25	6.938	19.31	0	3.38	3.375	0	3.375	31.5	31.5
1	12	365	29.3103	1	1.72414	0	2.58621	0	0	0	46.74	44.06	55.25	57.82	56.94	39.1	52.75	46.82	2.5	5.88	3.38	3.375	6.75	13.125	16.5	22.375	0.25	1	0.75	1.688	2.438	26.25	27.938	28.938	3	4.69	1.69	1.688	3.375	13.125	14.813	19.5	0.88	1.26	0.375	0.75	1.125	5.25	6
2	0	0	21.6667	1							48.27	48.73							1.25	2.94	1.69	1.688	3.375	23.625	25.313	28.25
1	12	365	11.2069	0	38.7931	1	48.2759	1	43.1034	1	47.6	52.15	45.76	46.36	43.48	49.89	42	50.46	3.5	6.5	3	1.688	4.688	10.5	12.188	18.688	2.5	9.25	6.75	0.75	7.5	10.5	11.25	20.5	1.88	7.13	5.25	0.75	6	26.25	27	34.13	1.88	5.26	3.375	1.5	4.875	10.5	12
1	12	365	28.3333	1	34.1667	1			11.2069	0	46.2	48.9	44.97	58.89	47.67	58.3	43.75	54.78	0	0.38	0.38	0.375	0.75	45.5	45.875	46.25	1	1	0	0.375	0.375	42	42.375	43.375	0	3	3	0.75	3.75	42	42.75	45.75	0	0.75	0.75	1.5	2.25	45.5	47
2	0	0	20.8333	1							46.79	57.44							0	1.5	1.5	0.375	1.875	45.5	45.875	47.375
1	12	348	10.7143	0	0	0	9.48276	0	4.31034	0	46.47	55.92	46.95	57.57	36.51	42.53	46.23	58	0	0	0	0.75	0.75	5.25	6	6	1.25	1.25	0	0.75	0.75	13.125	13.875	15.125	0	0.75	0.75	0.75	1.5	5.25	6	6.75	0	0.38	0.375	3	3.375	7.875	10.875
1	12	365	5	0	1.66667	0	5.17241	0	9.48276	0	55.91	55.87	55.91	55.87	55.91	55.87	55.19	55.14	4.5	4.5	0	0.375	0.375	7.875	8.25	12.75	3.63	3.63	0	0.75	0.75	21	21.75	25.375	4.5	7.5	3	0.75	3.75	26.25	27	34.5	2.5	2.5	0	0	0	31.5	31.5
2	12	365	18.3333	1	11.2069	0	21.5517	1	30	1	46.95	58.74	47.53	57.63	43.22	60.66	41.49	57.57	3.38	3.38	0	0	0	13.125	13.125	16.5	4.38	5.88	1.5	0	1.5	21	21	26.875	3.75	3.75	0	0	0	26.25	26.25	30	0.88	0.88	0	0	0	11.375	11.375
2	3	74	5	0	1.66667	0			4.31034	0	58.52	54.22	56.78	53.24			49.38	58.2	15	21.75	6.75	0	6.75	11.375	11.375	33.125	3	9.75	6.75	0	6.75	7.875	7.875	17.625									4.5	11.25	6.75	1.688	8.438	11.375	13.063
1	1	13	26.7241	1	30.1724	1					37.98	58.82	35.8	57.27					0	0.75	0.75	0	0.75	15.75	15.75	16.5	0.5	2	1.5	0	1.5	7.875	7.875	9.875
1	1	13	0.862069	0	5.17241	0					56.94	43.36	45.59	53.28					0.63	1.38	0.75	0	0.75	5.25	5.25	6.625	0	0.75	0.75	0	0.75	42	42	42.75
2	12	365	0	0	1.66667	0	2.5	0	4.16667	0	56.78	53.24	52.11	56.77	55.91	55.87	55.91	55.87	6	12.75	6.75	1.688	8.438	7.875	9.563	22.313	0	3.38	3.38	0.75	4.125	7.875	8.625	12	0	6.75	6.75	5.25	12	7.875	13.125	19.88	4.5	6	1.5	1.688	3.188	21	22.688
1	0	0	6.03448	0							52.32	45.74							0	0.38	0.38	0.563	0.938	6.125	6.688	7.063
2	12	365	15.1786	1	24.1667	1	18.3333	1	12.5	0	44.47	53.67	43.47	54.16	42.67	54.82	40.9	56.89	0	0	0	0.75	0.75	15.75	16.5	16.5	0	0	0	0	0	5.25	5.25	5.25	0	0.13	0.13	0	0.125	13.125	13.125	13.25	0	0	0	0.75	0.75	7.875	8.625
2	12	365	28.4483	1	42.2414	1	50.8929	1	57.5	1	39.78	57.67	38.25	59.82	34.74	61.07	30.07	57.64	0.25	0.25	0	6.75	6.75	26.25	33	33.25	3.5	6.88	3.38	0	3.375	21	21	27.875	4.13	5.63	1.5	3.375	4.875	10.5	13.875	19.51	3.25	3.25	0	1.688	1.688	5.25	6.938
1	12	365	6.89655	0	2.5	0	4.31034	0	8.62069	0	52.98	54.14	52.26	53.41	56.78	53.24	55.91	55.87	7.5	8.25	0.75	0.125	0.875	31.5	31.625	39.875	13.25	14	0.75	0	0.75	31.5	31.5	45.5	5.5	7	1.5	10.5	12	15.75	26.25	33.25	3.5	5	1.5	0	1.5	15.75	15.75
2	1	28	6.03448	0							54.78	45.91							0	5.25	5.25	5.25	10.5	56	61.25	66.5
1	2	59	34.1667	1			51.7857	1			42.36	49.1			38.05	52.18			2	3.69	1.69	1.688	3.375	7.875	9.563	13.25									0	1.69	1.69	0.375	2.063	13.125	13.5	15.19
1	12	365	1.72414	0	0	0	0.862069	0	0	0	56.42	49.13	57.23	55.93	56.57	57.88	56.99	58.8	1.5	4.5	3	0.75	3.75	6.125	6.875	11.375	2.88	9.63	6.75	1.5	8.25	11.375	12.875	22.5	0	1.5	1.5	0.75	2.25	3.5	4.25	5.75	0.75	4.13	3.375	0.75	4.125	5.25	6
1	5	151	8.62069	0	4.31034	0	18.9655	1			45.11	55.53	47.09	53.59	16.19	55.55			0	3.38	3.38	1.688	5.063	21	22.688	26.063	0	3.38	3.38	0.25	3.625	26.25	26.5	29.875	0	0	0	0.125	0.125	5.25	5.375	5.38
2	8	242	2.58621	0	0	0	2.5	0	0	0	53.68	51.99	53.07	48.12	59.66	42.23	52.78	45.63	10.5	20.5	10	0	10	31.5	31.5	52	4.5	14.5	10	0	10	10.5	10.5	25	4.5	6.19	1.69	1.688	3.375	10.5	12.188	18.38	13.5	16.13	2.625	0	2.625	45.5	45.5
1	12	365	0.833333	0					1.72414	0	52.11	56.77					46.95	58.74	7	7	0	0.875	0.875	45.5	46.375	53.375																	9.75	9.75	0	0	0	26.25	26.25
2	9	272	0	0	0.862069	0	0	0			55.59	46.59	55.08	53.33	55.78	51.18			4.5	15	10.5	0	10.5	6.125	6.125	21.125	4.75	10	5.25	2.625	7.875	31.5	34.125	44.125	3.63	7.01	3.38	5.25	8.625	21.875	27.125	34.13
2	12	365	21.4286	1	36.2069	1	31.0345	1	15.5172	1	41.53	45.41	39.56	47.53	43.18	51.67	45.19	54.4	1.25	2	0.75	0.75	1.5	31.5	32.25	34.25	1.38	2.88	1.5	0.75	2.25	23.625	24.375	27.25	3.13	4.63	1.5	1.5	3	26.25	27.75	32.38	2.13	8.88	6.75	0	6.75	31.5	31.5
1	12	365	12.5	0	19.8276	1	18.3333	1	11.6667	0	37.28	61.28	43.44	58.82	43.44	58.82	43.77	56.51	0	0	0	2.625	2.625	21.875	24.5	24.5	1.75	3.25	1.5	2.625	4.125	13.125	15.75	19	0.75	4.13	3.38	5.25	8.625	26.25	31.5	35.63	0.38	1.13	0.75	3.375	4.125	13.125	16.5
1	11	332	15.8333	1	20.8333	1	17.5	1			51.98	52.09	52.09	47.23	53.04	48.58			1.5	2.25	0.75	3.375	4.125	56	59.375	61.625	1.75	7	5.25	1.688	6.938	15.75	17.438	24.438	6.25	7.94	1.69	0.75	2.438	26.25	27	34.94
1	4	117	28.4483	1	8.62069	0	4.31034	0	21.5517	1	44.39	57.96	51.62	55.2	49.72	59.17	51.39	51.1	0.25	3.63	3.38	1.688	5.063	6.125	7.813	11.438	0	6.75	6.75	6.75	13.5	15.75	22.5	29.25	0	1.69	1.69	1.688	3.375	10.5	12.188	13.88	0	1.69	1.688	1.688	3.375	7.875	9.563
2	4	117	16.3793	1	24.1379	1	20.3704	1			33.76	54.31	45.81	57.87	44.13	50.81			0	0	0	0	0	11.375	11.375	11.375	0.75	2.44	1.69	1.688	3.375	7.875	9.563	12	1.25	3.88	2.63	0	2.625	15.75	15.75	19.63
2	0	0	7.5	0							44.36	56.8							1.25	4.63	3.38	0	3.375	6.125	6.125	10.75
1	6	178	4.16667	0	10.8333	0	21.6667	1	12.5	0	56.23	42.71	45.89	44.9	53.2	42.74	41.26	51.63	3	8.25	5.25	0.563	5.813	6.125	6.688	14.938	3.75	14.25	10.5	1.688	12.188	21.875	23.563	37.813	3.75	9	5.25	1.688	6.938	13.125	14.813	23.81	3	8.25	5.25	1.688	6.938	37.625	39.313
2	9	270	14.1667	0	14.1667	0	15	1	0.833333	0	53.15	48.42	51.45	58.72	54.35	50.79	59.13	44.12	1.5	8.25	6.75	6.75	13.5	35.875	42.625	50.875	0	6.75	6.75	0.75	7.5	21.875	22.625	29.375	5	11.75	6.75	6.75	13.5	40.25	47	58.75	3	9.75	6.75	3	9.75	7.875	10.875
2	9	270	6.66667	0	0.833333	0	5	0	11.6667	0	50.66	50.37	54.21	55.96	46.95	57.57	57.4	43.36	7	13.75	6.75	6.75	13.5	31.5	38.25	52	0	6.75	6.75	1.688	8.438	15.75	17.438	24.188	0	3.38	3.38	6.75	10.125	26.25	33	36.38	3	9.75	6.75	3	9.75	10.5	13.5
1	12	360	10	0	5	0			4.16667	0	51.47	57.39	51.47	57.39			51.47	57.39	0.75	2.44	1.69	0	1.688	11.375	11.375	13.813	0.5	3.88	3.38	1.688	5.063	11.375	13.063	16.938									0.75	2.25	1.5	0.75	2.25	21.875	22.625
1	12	365	11.2069	0	8.33333	0			5	0	51.98	52.09	54.69	49.78			56.78	53.24	4.25	5.75	1.5	0	1.5	35.875	35.875	41.625	6.25	7.75	1.5	0	1.5	35.875	35.875	43.625									0.75	2.25	1.5	0	1.5	35.875	35.875
1	12	365	25.8621	1	22.4138	1	22.4138	1	24.1379	1	40.69	42.76	32.02	59.34	30.07	57.64	35.72	55.3	2.5	2.5	0	0	0	10.5	10.5	13	6.25	6.25	0	0	0	23.625	23.625	29.875	3.75	3.75	0	0	0	42	42	45.75	1.13	1.13	0	0	0	15.75	15.75
1	12	365	1.66667	0	1.72414	0	1.66667	0	0.862069	0	59.66	42.23	55.88	46.87	56.87	47.22	59.18	37.39	1.5	3	1.5	1.688	3.188	56	57.688	60.688	1	2.5	1.5	0	1.5	56	56	58.5	1	6.25	5.25	1.688	6.938	10.5	12.188	18.44	0	2.63	2.625	1.5	4.125	15.75	17.25
2	12	365	7.75862	0	17.8571	1	12.069	0	19.8276	1	42.72	53.89	41.51	60.76	40.79	60.03			4.88	4.88	0	0.375	0.375	45.5	45.875	50.75	3	3	0	3.375	3.375	23.625	27	30	2.75	5.75	3	1.5	4.5	26.25	27.75	33.5	2.13	2.13	0	3.375	3.375	45.5	48.875
2	12	365	12.069	0	13.3333	0	25.8621	1	31.8966	1	52.34	50.73	51.65	53.03	42.48	45.54	43.44	54.62	1.75	3.25	1.5	0.125	1.625	31.5	31.625	34.875	0	0	0	1.5	1.5	21	22.5	22.5	0	3.38	3.38	0.75	4.125	10.5	11.25	14.63	0.5	0.5	0	1.5	1.5	3.5	5
1	12	365	23.2759	1	43.9655	1	28.4483	1	17.2414	1	44.09	58.03	40.61	55.26	42.38	58.13	46.95	58.74	0	3	3	0.75	3.75	45.5	46.25	49.25	1.88	3.38	1.5	3.375	4.875	40.25	43.625	47	2	3.5	1.5	22.5	24	45.5	68	71.5	0.76	2.26	1.5	0	1.5	40.25	40.25
2	12	359	3.33333	0			4.46429	0	3.44828	0	55.25	57.82			55.25	57.82	55.25	57.82	0	5.25	5.25	3.375	8.625	15.75	19.125	24.375									1.5	6.75	5.25	1.688	6.938	13.125	14.813	21.56	1.51	4.89	3.375	1.688	5.063	13.125	14.813
2	12	362	16.3793	1	10.8333	0	13.3333	0	10.8333	0	42.67	50.56	50.7	43.93	48.11	45.05	32.44	47.14	0	0	0	1.5	1.5	15.75	17.25	17.25	0	1.69	1.69	3.375	5.063	15.75	19.125	20.813	0	0.75	0.75	1.688	2.438	21	22.688	23.44	0	0	0	2.625	2.625	26.25	28.875
2	12	365	6.66667	0	4.31034	0	6.89655	0	16.3793	1	47.49	52.67	48.52	52.79	49.02	58.09	45.82	53.38	3	9.75	6.75	1.688	8.438	26.25	27.938	37.688	1.25	4.25	3	3	6	15.75	18.75	23	0	6.75	6.75	3.375	10.125	21	24.375	31.13	3	16.5	13.5	3	16.5	15.75	18.75
1	12	365	14.6552	0	12.931	0	16.6667	1	49.0741	1	38	62.01	31.83	60.5	35.09	61.44	31.54	49.49	0	0.75	0.75	1.688	2.438	21.875	23.563	24.313	0.75	0.75	0	6.75	6.75	21.875	28.625	29.375	1.75	2.5	0.75	0.75	1.5	26.25	27	29.5	0	0	0	1.688	1.688	6.125	7.813
2	12	365	54.3103	1	59.8214	1	57.7586	1	50	1	33.65	51.67	40.17	56.88	39.75	60.66	40.53	56.21	2	2.75	0.75	0	0.75	6.125	6.125	8.875	1.25	2.94	1.69	0	1.688	6.125	6.125	9.063	3.75	4.5	0.75	0.375	1.125	3.5	3.875	8.38	3.76	4.51	0.75	0	0.75	11.375	11.375
2	11	329	10	0	8.62069	0	12.069	0	6.66667	0	52.46	57.74	43.11	59.17	48.02	59.26	48.66	58.64	1.5	4.13	2.63	1.688	4.313	15.75	17.438	21.563	1.5	3	1.5	5.25	6.75	31.5	36.75	39.75	1.5	6.75	5.25	1.688	6.938	26.25	27.938	34.69	7.5	12.75	5.25	6.75	12	15.75	22.5
2	12	365	11.2069	0	15.7407	1	16.3793	1	21.4286	1	54.05	54.67	44.31	56.19	39.43	59.5	43.79	59.78	4.38	9.63	5.25	1.5	6.75	10.5	12	21.625	4.25	9.5	5.25	0	5.25	21	21	30.5	4	9.25	5.25	1.5	6.75	10.5	12	21.25	4.13	9.38	5.25	0.75	6	10.5	11.25
1	12	365	19.8276	1	23.3333	1	17.2414	1	18.9655	1	48.5	48.97	44.93	51.37	54.32	52.82	54.47	49.46	0	0.75	0.75	0.875	1.625	15.75	16.625	17.375	0	0.75	0.75	1.688	2.438	11.375	13.063	13.813	0	1.5	1.5	1.688	3.188	21.875	23.563	25.06	0	0	0	1.688	1.688	13.125	14.813
1	12	365	24.1667	1	12.069	0	10.8333	0	25.8333	1	40.32	58.38	49.94	48.72	53.51	47.19	57.38	52.57	6.25	11.5	5.25	0	5.25	21.875	21.875	33.375	5.25	10.5	5.25	0	5.25	21	21	31.5	6.25	11.5	5.25	5.25	10.5	13.125	18.375	29.88	4.5	9.75	5.25		5.25	11.375
2	12	365	0	0	2.5	0	0	0	0.833333	0	55.25	57.82	54.21	55.96	49.74	58.82	55.91	55.87	2	7.25	5.25	0	5.25	56	56	63.25	3.75	14.25	10.5	1.5	12	45.5	47	61.25	3.75	9	5.25	0.75	6	15.75	16.5	25.5	3.38	6.76	3.375	1.5	4.875	21	22.5
1	12	365	0.833333	0			0	0	5.17241	0	57.29	46.5			52.46	52.3	50.95	53.42	6	12	6	2.625	8.625	13.125	15.75	27.75									0	10	10	13.5	23.5	7.875	21.375	31.38	1.38	7.38	6	3.375	9.375	7.875	11.25
2	0	0	36.6667	1							27.8	46							0	0.75	0.75	1.688	2.438	23.625	25.313	26.063
1	12	365	34.4828	1	19.4444	1	32.1429	1	39.8148	1	43.61	54.15	41.33	55.81	37.8	60.85	39.15	46.61	0	0	0	0.125	0.125	3.5	3.625	3.625	0.5	0.5	0	3.375	3.375	13.125	16.5	17	0.75	0.75	0	0.75	0.75	21.875	22.625	23.38	0	0.25	0.25	1.5	1.75	21.875	23.375
1	10	300	11.2069	0					11.2069	0	52.32	47.85					50.98	52.58	3.75	3.75	0	0	0	13.125	13.125	16.875																	0	3	3	0	3	56	56
1	0	0	22.4138	1							42.38	58.13							1.13	2.63	1.5	0	1.5	26.25	26.25	28.875
2	8	236	8.62069	0	13.7931	0	12.069	0	16.6667	1	44.48	50.03	50.7	49.36	44.62	55.81	33.89	55.4	0.63	0.63	0	0.25	0.25	7.875	8.125	8.75	0.75	0.75	0	0.75	0.75	3.5	4.25	5	1.75	2	0.25	0.25	0.5	37.625	37.875	39.88	1.26	1.26	0	0.563	0.563	11.375	11.938
2	12	365	5.83333	0			4.16667	0	2.5	0	47.3	58.53			50.75	56.66	50.28	55.02	0	0	0	3	3	26.25	29.25	29.25									0	1.69	1.69	0	1.688	26.25	26.25	27.94	0	0.75	0.75	0	0.75	26.25	26.25
2	12	365	3.33333	0	2.5	0	4.31034	0	3.33333	0	52.34	54.76	53.32	53.94	52.34	54.76	52.45	51.62	3.5	5	1.5	0	1.5	26.25	26.25	31.25	3.63	7	3.38	1.5	4.875	5.25	6.75	13.75	3	6.38	3.38	0.375	3.75	10.5	10.875	17.25	4.13	4.88	0.75	0.75	1.5	11.375	12.125
1	12	365	6.03448	0			3.44828	0	6.03448	0	38.42	40.5			37.84	45.65	41.46	42.97	0	1.69	1.69	0	1.688	6.125	6.125	7.813									1.5	4.88	3.38	0.375	3.75	6.125	6.5	11.38	1.5	3.19	1.688	0.75	2.438	11.375	12.125
1	6	178	17.5	1	3.33333	0			8.62069	0	52.43	44.71	47.82	54.94			44.47	53.67	0	0.75	0.75	0	0.75	10.5	10.5	11.25	1.88	2.63	0.75	0.375	1.125	7.875	8.25	10.875									0.38	1.13	0.75	0.75	1.5	21	21.75
1	6	178	15.8333	1	16.3793	1			22.4138	1	42.34	50.6	41.37	46.38			37.98	49.2	0	3	3	3	6	70	73	76	0	0	0	21	21	42	63	63									0.25	0.63	0.375	0.375	0.75	42	42.375
2	1	28	6.66667	0							42.17	64.19							0	0	0	0	0	35	35	35
2	0	0	0	0							58.22	50.84							0	0	0	0	0	70	70	70
1	12	365	12.069	0			10.3448	0	13.3333	0	51.11	54.72			50.41	56.87	51.32	48.34	1	2.5	1.5	2.625	4.125	56	58.625	61.125									1.88	8.63	6.75	0.75	7.5	42	42.75	51.38	12.38	15.01	2.625	0.25	2.875	23.625	23.875
2	12	365	10.3448	0	4.16667	0	4.16667	0	5.83333	0	57.93	53.78	57.62	51.51	57.93	53.78	58.1	53.3	3.75	7.13	3.38	2.625	6	56	58.625	65.75	6.5	8.19	1.69	0.875	2.563	40.25	41.125	49.313	0.5	3.88	3.38	0.75	4.125	26.25	27	30.88	3.88	7.26	3.375	3.375	6.75	31.5	34.875
2	12	365	3.33333	0	4.16667	0	8.33333	0	2.5	0	50.59	56.54	55.36	54.73	54.14	48.65	56.78	53.24	4.38	6.06	1.69	0	1.688	37.625	37.625	43.688	0	2.63	2.63	0	2.625	26.25	26.25	28.875	0	2.63	2.63	0.375	3	42	42.375	45	0	2.63	2.625	0.375	3	56	56.375
2	4	123	25.8621	1	26.7241	1	31.8966	1			31.18	53.14	37.79	42.83	36.1	40.32			6.5	6.88	0.38	0.75	1.125	6.125	6.875	13.75	4.38	6.06	1.69	0	1.688	21	21	27.063	2.38	3.13	0.75	1.688	2.438	13.125	14.813	17.94
1	0	0	21.5517	1							39.39	42.79							0	0	0	0	0	5.25	5.25	5.25
1	12	365	33.6207	1	49.1379	1	40.5172	1	18.1034	1	17.36	46.78	32.9	52.49	36.72	45.51	35.72	55.3	0.25	5.5	5.25	1.688	6.938	23.625	25.313	30.813	0.75	6	5.25	0.75	6	23.625	24.375	30.375	5	10.25	5.25	0.375	5.625	7.875	8.25	18.5	0.63	5.88	5.25	1.5	6.75	23.625	25.125
2	12	365	19.8276	1	6.66667	0	13.3333	0	16.6667	1	43.77	42.24	55.94	41.31	53.02	43.59	55.57	40.34	0	0.38	0.38	0	0.375	3.5	3.5	3.875	2.25	4.88	2.63	0.375	3	3.5	3.875	8.75	3	5.63	2.63	0.75	3.375	11.375	12.125	17.75	3	13.5	10.5	0.75	11.25	13.125	13.875
1	12	365	8.62069	0	10.3448	0	9.48276	0	2.58621	0	40.53	47.52	36.97	58.84	37.78	53.55	42.16	49.67	2.25	5.63	3.38	0.75	4.125	6.125	6.875	12.5	2	5.38	3.38	1.5	4.875	7.875	9.375	14.75	2	5.38	3.38	0.125	3.5	5.25	5.375	10.75	0	3.38	3.375	0	3.375	5.25	5.25
2	12	365	8.33333	0	2.5	0	1.66667	0	4.31034	0	54.63	56.88	56.02	52.73	58.74	47.03	56.34	56.79	6	27	21	5	26	42	47	74	3	25.5	22.5	22.5	45	45.5	68	93.5	0.5	11	10.5	35	45.5	56	91	102	18	21.38	3.375	0.375	3.75	45.5	45.875
1	8	238	4.31034	0	4.16667	0	5.17241	0	4.31034	0	56.61	53.72	52.81	54.62	48.66	58.64			0	3.38	3.38	3.375	6.75	35.875	39.25	42.625	1.88	8.63	6.75	1.688	8.438	40.25	41.938	50.563	0	6.75	6.75	1.688	8.438	31.5	33.188	39.94	0	3.38	3.375	1.5	4.875	45.5	47
1	1	24	22.5	1							52.96	51.26							0	1.5	1.5	0	1.5	15.75	15.75	17.25
2	1	30	30.8333	1							40.11	45.16							0	1.69	1.69	2.625	4.313	31.5	34.125	35.813
2	12	365	0.833333	0	1.66667	0	0	0	1.66667	0	56.45	49.99	54.21	55.96	50.41	56.87	50.52	53.73	10.38	13.75	3.38	0	3.375	42	42	55.75	11.5	14.88	3.38	0.75	4.125	13.125	13.875	28.75	11.5	14.88	3.38	0.75	4.125	21	21.75	36.63	7.26	10.64	3.375	0.75	4.125	15.75	16.5
2	12	365	4.31034	0	4.31034	0	6.03448	0	4.31034	0	50.7	53.4	41.67	59.96	50.24	55.57	53.62	49.75	7.75	9.44	1.69	2.625	4.313	56	58.625	68.063	12.13	17.38	5.25	3.375	8.625	31.5	34.875	52.25	9	14.25	5.25	3.375	8.625	26.25	29.625	43.88	5.38	12.13	6.75	6.75	13.5	26.25	33
2	12	365	16.3793	1	20	1	12.069	0	17.2414	1	46.59	48.93	46.88	51.42	47.65	45.42	45.64	47.74	3.63	7	3.38	0.75	4.125	23.625	24.375	31.375	3	6.38	3.38	0.75	4.125	23.625	24.375	30.75	1.88	3.57	1.69	0.563	2.25	23.625	24.188	27.76	1.88	5.26	3.375	0.75	4.125	26.25	27
2	12	365	10.8333	0	9.48276	0	4.16667	0	1.72414	0	55.96	44.19	54.56	42.85	27.96	48.83	51.39	51.1	2.25	7.5	5.25	0.75	6	5.25	6	13.5	1.5	6.75	5.25	1.688	6.938	15.75	17.438	24.188	1.5	3.19	1.69	1.688	3.375	26.25	27.938	31.13	1.88	5.26	3.375	1.688	5.063	31.5	33.188
1	6	170	14.1667	0	10	0	8.62069	0	16.6667	1	46.23	58	55.19	55.14	49.8	53	55.19	55.14	0	6.75	6.75	2.625	9.375	7.875	10.5	17.25	1.88	5.25	3.38	2.625	6	7.875	10.5	15.75	0	3.38	3.38	1.688	5.063	15.75	17.438	20.81	0	5.25	5.25	2.625	7.875
1	6	170	0.862069	0	0.862069	0	0.862069	0	3.44828	0	53.49	55.23	54.21	55.96	54.35	52.6	55.06	50.45	0	6.75	6.75	1.688	8.438	26.25	27.938	34.688	0	3.38	3.38	0.563	3.938	23.625	24.188	27.563	0.25	7	6.75	0.875	7.625	15.75	16.625	23.63	0	3.38	3.375	0.875	4.25	26.25	27.125
1	10	293	32.5	1	33.3333	1	32.5	1	31.6667	1	38.25	59.82	43.49	59.44	38.25	59.82	45.75	56.36	0	3.38	3.38	1.688	5.063	3.5	5.188	8.563	0.5	3.88	3.38	0.375	3.75	3.5	3.875	7.75	1.5	4.88	3.38	0.25	3.625	1.75	2	6.88	1.5	6.75	5.25	1.688	6.938	3.5	5.188
1	11	321	0	0	2.5	0	0	0	0	0	57.62	51.51	55.08	53.33	52.22	53.63	56.34	56.79	0	5.25	5.25	0.875	6.125	26.25	27.125	32.375	0	3.38	3.38	0.375	3.75	21	21.375	24.75	0	2.63	2.63	0.75	3.375	11.375	12.125	14.75	4.5	15	10.5	1.688	12.188	11.375	13.063
2	0	0	38.7931	1							40.85	58.06							0	3.38	3.38	5.25	8.625	26.25	31.5	34.875
1	12	365	2.5	0	2.58621	0	1.72414	0	0.862069	0	57.23	55.93	56.57	57.88	57.23	55.93	57.23	55.93	10.75	13.38	2.63	1.688	4.313	15.75	17.438	30.813	2	3.5	1.5	3.375	4.875	45.5	48.875	52.375	8.5	11.88	3.38	3.375	6.75	21	24.375	36.25	9	14.25	5.25	3.375	8.625	21	24.375
1	0	0	20.6897	1							39.99	60.69							1.25	2.75	1.5	0	1.5	7.875	7.875	10.625
2	12	365	16.3793	1	15.5172	1	18.1034	1	17.2414	1	44.93	49.89	47.93	51.8	50.12	44.38	47.93	51.8	0	0	0	0	0	45.5	45.5	45.5	1.88	1.88	0	1.5	1.5	45.5	47	48.875	0.5	0.5	0	0	0	40.25	40.25	40.75	0	1.5	1.5	0	1.5	56	56
2	12	365	7.5	0	14.1667	0	14.1667	0	17.5	1	47.58	44.17	56.66	42.04	50.12	44.38	45.95	45.51	1.75	7	5.25	2.625	7.875	15.75	18.375	25.375	1.75	12.25	10.5	5.25	15.75	45.5	50.75	63	1.5	3.19	1.69	3.375	5.063	15.75	19.125	22.31	0.5	3.88	3.375	3.375	6.75	21	24.375
2	12	365	56.8966	1	58.9286	1	51.7241	1	36.2069	1	39.83	58.23	31.75	58.47	34.85	57.93	37.28	61.28	0	3.38	3.38	0.375	3.75	10.5	10.875	14.25	1.75	5.13	3.38	0	3.375	21	21	26.125	3.25	4.75	1.5	0	1.5	21	21	25.75	0.13	0.13	0	13.5	13.5	21	34.5
1	2	61	31.0345	1	7.40741	0					41.96	43.44							3	6.38	3.38	6.75	10.125	26.25	33	39.375	2	8.75	6.75	3.375	10.125	40.25	43.625	52.375
1	2	46	6.03448	0							55.06	50.45							1.25	2.94	1.69	1.688	3.375	13.125	14.813	17.75
1	9	261	1.72414	0	0	0	0	0	0.833333	0	56.78	53.24	56.78	53.24	52.98	54.14	56.78	53.24	0	1.5	1.5	0	1.5	70	70	71.5	0.75	1.5	0.75	1.5	2.25	42	43.5	45	0	1.5	1.5	1.5	3	56	57.5	59	0.38	1.13	0.75	0.75	1.5	31.5	32.25
2	1	13	3.33333	0							57.48	51.09							1.25	4.63	3.38	0.75	4.125	7.875	8.625	13.25
1	12	365	4.31034	0	5.17241	0	6.03448	0	3.33333	0	56.78	53.24	50.55	53.5	39.33	58.02	47.53	57.63	4	4.75	0.75	0.563	1.313	23.625	24.188	28.938	1.25	2.75	1.5	1.688	3.188	40.25	41.938	44.688	3	6.38	3.38	0.25	3.625	40.25	40.5	46.88	3	3	0	6.75	6.75	45.5	52.25
2	4	104	19.4444	1	21.4286	1	18.1034	1	18.1034	1			37.9	62.03	33.62	57.73	34.69	49.9	1.25	1.25	0	1.688	1.688				0	1.69	1.69	0.125	1.813	11.375	11.5	13.188	1	1.75	0.75	0.75	1.5	11.375	12.125	13.88	0.38	1.13	0.75	0.25	1	11.375	11.625
1	12	365	0	0	0	0	0	0	0	0	53.54	57.91	52.51	59.25	51.47	57.39	55.91	55.87	9	15.75	6.75	1.5	8.25	13.125	14.625	30.375	9.75	13.13	3.38	3.375	6.75	7.875	11.25	24.375	12.38	15.76	3.38	3.375	6.75	10.5	13.875	29.63	5.25	12	6.75	3.375	10.125	10.5	13.875
2	0	0	8.62069	0							47.19	45.18							0	0	0	0.75	0.75	23.625	24.375	24.375
1	12	365	21.5517	1	11.2069	0	8.62069	0	6.89655	0	47.26	54.91	53.51	51.92	55.91	55.87	55.67	58.74	0	0	0	13.5	13.5	70	83.5	83.5	4.88	5.25	0.38	1.5	1.875	45.5	47	52.25	1	1	0	3.375	3.375	56	59.375	60.38	0	0	0	13.5	13.5	56	69.5
2	12	365	38.7931	1	30.1724	1	29.3103	1	33.3333	1	49.69	47.31	46.98	42.46	43.53	48.6	41.37	46.38	9	10.5	1.5	3	4.5	13.125	16.125	26.625	6.5	8	1.5						0.5	10.5	10	0.375	10.375	21	21.375	31.88	0	0	0	0.375	0.375
1	12	365	15.5172	1	13.3333	0	9.16667	0	6.66667	0	55.89	52.99	55.91	55.87	52.98	54.14	55.91	55.87	7.5	10.88	3.38	3.375	6.75	15.75	19.125	30	2	5.38	3.38	1.688	5.063	7.875	9.563	14.938	7.5	14.25	6.75	1.688	8.438	10.5	12.188	26.44	1.13	4.51	3.375	3.375	6.75	15.75	19.125
2	12	365	23.2143	1	20.8333	1	13.7931	0	20.6897	1	33.62	46.87	40.06	46.45	34.03	48.46	28.24	56.92	2	2	0	0.375	0.375	5.25	5.625	7.625	5	5	0	0.75	0.75	3.5	4.25	9.25	3.63	5.32	1.69	1.5	3.188	7.875	9.375	14.69	1.5	4.88	3.375	0.75	4.125	1.75	2.5
2	12	365	0	0	0	0	0	0	0	0	55.25	57.82	55.67	58.74	55.67	58.74	56.99	58.8	0	3.38	3.38	0.75	4.125	10.5	11.25	14.625	0	3.38	3.38	1.5	4.875	26.25	27.75	31.125	0	3.38	3.38	0.75	4.125	10.5	11.25	14.63	0	3.38	3.375	1.5	4.875	10.5	12
2	12	365	1.66667	0	3.33333	0	6.66667	0	2.5	0	50.59	56.54	49.72	59.17	50.24	55.57	53.18	57.3	1.88	4.5	2.63	0	2.625	37.625	37.625	42.125	1.75	4.38	2.63	0	2.625	35.875	35.875	40.25	0.5	3.88	3.38	3.375	6.75	13.125	16.5	20.38	1.5	4.13	2.625	0.375	3	45.5	45.875
2	1	13	8.62069	0							43.55	46.29							0	0	0	1.688	1.688	2.625	4.313	4.313
1	1	26	18.9655	1							52.34	54.76							0	1.5	1.5	0.75	2.25	21.875	22.625	24.125
[truncated: 284 more columns]

## Sheet: Sheet2
ID	date_of_randomisation	group_allocation	age	calendar _returned	days_follow_up	falls_number	dash_score_0mth	dash_score_3mth	dash_score_6mth	dash_score_12mth	baseline SF12 phys	baselineSF12 mental	3mth SF12 phys	3mth SF12 mental	6mth SF12 phys	6mth SF12 mental	12mth SF12 phys	12mth SF12 mental	baselinePlan_PA_excl_walk	baselinePlan_PA_incl_walk	baselinePlanned walking	baselineIncidental walking	baselineTotal walking	baselineIncidental PA excl walking	baselineIncidental PA incl walking	baselineTotal PA	3mthPlanned PA excl walking	3mthPlanned PA incl walking	3mthPlanned walking	3mthIncidental walking	3mthTotal walking	3mthIncidental PA excl walking	3mthIncidental PA incl walking	3mthTotal PA	6mthPlanned PA excl walking	6mthPlanned PA incl walking	6mthPlanned walking	6mthIncidental walking	6mthTotal walking	6mthIncidental PA excl walking	6mthIncidental PA incl walking	6mthTotal PA	12mthPlanned PA excl walking	12mthPlanned PA incl walking	12mthPlanned walking	12mthIncidental walking	12mthTotal walking	12mthIncidental PA excl walking	12mthIncidental PA incl walking
[truncated: 393 more columns]
